# Supplementary material for: Super-resolution upgrade for deep tissue imaging featuring simple implementation
Source: Nat Commun. 2025 Jun 25;16:5386. doi: 10.1038/s41467-025-60744-y (PMC12198360; doi:10.1038/s41467-025-60744-y)
Supplement: Supplementary file 7 — Source data [file 41467_2025_60744_MOESM7_ESM.xlsx]

## Sheet: Fig1c_Beads
Distance_(µm)	LiL-2PM	deconvolved LiL-2PM	LiL-SIM
0	0.42376	0.17158	8.32e-08
0.0325	0.45145	0.17699	-1.892e-07
0.065	0.4878	0.1925	1.741e-08
0.0975	0.53002	0.21462	5.599e-08
0.13	0.57761	0.24062	3.247e-09
0.1625	0.63681	0.28267	3e-05
0.195	0.70663	0.33483	0.00204
0.2275	0.78978	0.42809	0.01068
0.26	0.87242	0.55111	0.01015
0.2925	0.95518	0.71627	0.00517
0.325	1.04662	0.93656	0.02675
0.3575	1.14477	1.17559	0.2057
0.39	1.2319	1.39098	2.04458
0.4225	1.29337	1.53187	4.36035
0.455	1.32841	1.59454	4.40751
0.4875	1.35677	1.61294	2.30172
0.52	1.39252	1.64236	1.43174
0.5525	1.41658	1.64615	1.56911
0.585	1.44428	1.6802	2.7892
0.6175	1.48223	1.73878	4.67388
0.65	1.50404	1.78175	5.13958
0.6825	1.50747	1.81168	3.30855
0.715	1.5096	1.81397	1.8932
0.7475	1.51499	1.81679	1.39573
0.78	1.51272	1.77988	1.67591
0.8125	1.51588	1.73438	2.42281
0.845	1.52611	1.69119	2.37706
0.8775	1.52373	1.6556	1.75967
0.91	1.51235	1.64215	1.19824
0.9425	1.50898	1.67955	1.40716
0.975	1.52193	1.7578	2.53786
1.0075	1.5432	1.84556	4.87774
1.04	1.53997	1.87825	4.72803
1.0725	1.50939	1.86124	3.34132
1.105	1.45614	1.80415	2.1973
1.1375	1.40309	1.75592	2.14652
1.17	1.33632	1.70316	2.58775
1.2025	1.23771	1.57333	1.98158
1.235	1.13093	1.37756	0.82091
1.2675	1.01815	1.11378	0.20621
1.3	0.91025	0.84219	0.02086
1.3325	0.80544	0.60379	0.00231
1.365	0.71674	0.44186	6e-05
1.3975	0.65355	0.34408	7.106e-07
1.43	0.62805	0.30558	5.019e-06
1.4625	0.62756	0.30384	0.00131
1.495	0.65196	0.33964	0.02443
1.5275	0.70147	0.41893	0.15831
1.56	0.77667	0.55286	0.31809

## Sheet: Fig1d_Argoslide_Resolution
Distance_(pixels)	Distance [µm]	LiL-2PM	LiL-SIM
0	0	2893.84	1914.22
1	0.021665	2851.42	2313.39
2	0.04333	2757.59	2658.95
3	0.064995	2714.36	3102.46
4	0.08666	2749.28	4024.1
5	0.108325	2794.95	4417.33
6	0.12999	2825.72	3732.89
7	0.151655	2906.9	3151.5
8	0.17332	3063.07	3159.21
9	0.194985	3198.86	3255.55
10	0.21665	3234.59	3398.05
11	0.238315	3243.82	3760.75
12	0.25998	3347.08	3994.47
13	0.281645	3521.81	3836.21
14	0.30331	3643.13	3523.93
15	0.324975	3692.32	3200.62
16	0.34664	3798.07	3151.64
17	0.368305	4052.31	3927.74
18	0.38997	4390.52	5005.55
19	0.411635	4706.11	5288.53
20	0.4333	5010.36	5360.6
21	0.454965	5400.46	6285.43
22	0.47663	5891.35	7506.36
23	0.498295	6356.75	8350.46
24	0.51996	6658.72	9649.97
25	0.541625	6785.88	12237.7
26	0.56329	6822.6	14896.6
27	0.584955	6805.51	15647.9
28	0.60662	6668.07	14092.1
29	0.628285	6348.13	10992
30	0.64995	5903.49	7545.26
31	0.671615	5463.57	4937.99
32	0.69328	5085.76	3482.61
33	0.714945	4729.74	2839.49
34	0.73661	4378.17	2680.24
35	0.758275	4101.92	2686.03
36	0.77994	3962.03	2582.66
37	0.801605	3910.24	2519.04
38	0.82327	3857.62	2622.45
39	0.844935	3810.5	2578.81
40	0.8666	3861.12	2536.8
41	0.888265	4050.69	2947.19
42	0.90993	4320.5	3464.91
43	0.931595	4615.99	3772.62
44	0.95326	4962.57	4490.57
45	0.974925	5389.98	6191.45
46	0.99659	5839.55	8530.57
47	1.01825	6207.58	10887.3
48	1.03992	6435.83	12768.2
49	1.06159	6504.56	13426.3
50	1.08325	6403.07	12661.6
51	1.10492	6174.71	11178.8
52	1.12658	5913.11	9407.62
53	1.14824	5648	7569.83
54	1.16991	5324.06	6209.77
55	1.19158	4951.55	5393.07
56	1.21324	4666.15	4510.07
57	1.2349	4554.55	3555.18
58	1.25657	4518.39	3146.1
59	1.27824	4416	3083.86
60	1.2999	4277.41	2787.68
61	1.32157	4264	2631.05
62	1.34323	4435.99	3128.83
63	1.36489	4680.03	3926.05
64	1.38656	4890.13	4653.08
65	1.40823	5107.78	5608.12
66	1.42989	5413.31	7135.36
67	1.45155	5760.12	9125.77
68	1.47322	6010.85	11109.9
69	1.49489	6093.13	12188.6
70	1.51655	6037.13	11603.9
71	1.53822	5893.8	9877.93
72	1.55988	5685.16	8062.38
73	1.58154	5408.65	6440.9
74	1.60321	5053.4	5030.66
75	1.62488	4645.51	4052.45
76	1.64654	4278.18	3504.68
77	1.6682	4033.18	3154.64
78	1.68987	3873.26	2993.46
79	1.71154	3693.79	3023.75
80	1.7332	3490.88	2886.27
81	1.75487	3388.94	2504.82
82	1.77653	3467.85	2366.75
83	1.79819	3645.89	2672.43
84	1.81986	3801.52	3075.55
85	1.84153	3952.62	3373.24
86	1.86319	4220.23	3674.24
87	1.88485	4630.81	3996.09
88	1.90652	5060.75	4422.54
89	1.92819	5403.66	5289.97
90	1.94985	5686.48	6796.03
91	1.97152	5955.22	8751.73
92	1.99318	6142.1	10722.2
93	2.01485	6145.33	12145
94	2.03651	5976.15	12443.2
95	2.05817	5728.24	11402.6
96	2.07984	5442.63	9447.27
97	2.1015	5089.37	7291.42
98	2.12317	4664.86	5435.64
99	2.14484	4235.81	4043.02
100	2.1665	3874.84	3095.86
101	2.18817	3593.13	2568.36
102	2.20983	3359.16	2371.72
103	2.2315	3160.2	2260.76
104	2.25316	3008.99	2127.45
105	2.27482	2896.44	2180.85
106	2.29649	2785.65	2338.72
107	2.31815	2672.59	2204.13
108	2.33982	2606.13	2016.18
109	2.36149	2604.95	2407.05
110	2.38315	2597.59	3127.83
111	2.40482	2515.66	3239.38
112	2.42648	2419.88	2755.8
113	2.44815	2437.85	2373.01
114	2.46981	2572.05	2043.51
115	2.49147	2674.37	1630.88
116	2.51314	2649.82	1467.03
117	2.5348	2580.61	1722.93
118	2.55647	2578.47	2166.36
119	2.57814	2616.34	2552.66
120	2.5998	2607.81	2865.03
121	2.62147	2566.34	2998.54
122	2.64313	2562.32	2773.54
123	2.6648	2582.66	2354.58
124	2.68646	2559.35	2063.17
125	2.70812	2505.74	2017.03
126	2.72979	2506.15	2154.08
127	2.75145	2575.77	2282.58
128	2.77312	2634.07	2211.21
129	2.79479	2632.82	2084.06
130	2.81645	2624.01	2160.26
131	2.83812	2671.4	2331.68
132	2.85978	2765.32	2381.25
133	2.88144	2863.08	2390.68
134	2.90311	2961.25	2504.16
135	2.92477	3088.09	2521.32
136	2.94644	3258.03	2315.97
137	2.9681	3463.85	2259.42
138	2.98977	3692.57	2499.28
139	3.01144	3936.3	2860.11
140	3.0331	4209.47	3446.66
141	3.05477	4550.27	4446.89
142	3.07643	4964.23	5912.61
143	3.09809	5370.66	7848.57
144	3.11976	5658.25	10024.6
145	3.14142	5794.95	11742.9
146	3.16309	5828.1	12204.6
147	3.18476	5785.66	11270.7
148	3.20642	5652.49	9457.45
149	3.22809	5438.74	7498.28
150	3.24975	5185.04	6048.62
151	3.27142	4895.87	5220.59
152	3.29308	4548.79	4607.21
153	3.31474	4175.08	3925.69
154	3.33641	3857.3	3341.6
155	3.35807	3638.86	3125.74
156	3.37974	3496.76	3153.34
157	3.40141	3407.96	2924.67
158	3.42307	3384.9	2272.29
159	3.44474	3434.93	1671.31
160	3.4664	3539.23	1485.54
161	3.48807	3695.08	1606
162	3.50973	3933.67	1919.82
163	3.53139	4264.12	2547.83
164	3.55306	4634.98	3725.32
165	3.57472	4987.38	5533.89
166	3.59639	5313.86	7595.85
167	3.61806	5625.33	9338.46
168	3.63972	5896.36	10630.4
169	3.66139	6086.83	11638.6
170	3.68305	6178	12104.6
171	3.70472	6146.1	11494.9
172	3.72638	5955.58	9972.29
173	3.74804	5633.25	8340.91
174	3.76971	5296.13	7098.5
175	3.79137	5048.43	6173.81
176	3.81304	4888.46	5310.98
177	3.83471	4758.23	4504.84
178	3.85637	4643.7	4001.71
179	3.87804	4581.13	3789.9
180	3.8997	4595.54	3559.54
181	3.92137	4684.05	3268.48
182	3.94303	4846	3316.92
183	3.96469	5078.7	4188.82
184	3.98636	5343.19	5954.75
185	4.00802	5580.85	8088.96
186	4.02969	5771.69	9986.25
187	4.05136	5933.62	11383.3
188	4.07302	6057.53	11940.4
189	4.09469	6092.64	11259.5
190	4.11635	6011.45	9551.03
191	4.13802	5838.58	7554.22
192	4.15968	5595.29	5935.02
193	4.18135	5269.17	4931.74
194	4.20301	4869.46	4338.61
195	4.22468	4466.56	3821.18
196	4.24634	4136.32	3358.75
197	4.268	3889.85	3167.51
198	4.28967	3688.32	3056.76
199	4.31133	3512.19	2648.65
200	4.333	3389.78	2204.99
201	4.35466	3361.81	2172.1
202	4.37633	3440.96	2462.46
203	4.39799	3615.45	2853.41
204	4.41966	3875.15	3335.96
205	4.44132	4208.73	3790.62
206	4.46299	4578.23	4159.51
207	4.48466	4930.87	4884.39
208	4.50632	5249.93	6342
209	4.52799	5559.51	8255.99
210	4.54965	5852.84	10197.6
211	4.57132	6054.94	11862.3
212	4.59298	6100.4	12620.5
213	4.61465	6014.22	12180.2
214	4.63631	5859.1	11209.5
215	4.65798	5636.05	10138
216	4.67964	5306.23	8750.48
217	4.7013	4885.15	7168.89
218	4.72297	4444.81	5787.68
219	4.74463	4039.47	4553.08
220	4.7663	3686.87	3398.82
221	4.78796	3404.05	2628.99
222	4.80963	3204.7	2301.21
223	4.83129	3067.17	2126.51
224	4.85296	2950.56	2006.72
225	4.87462	2842.23	2051.88
226	4.89629	2754.43	2227.08
227	4.91796	2682.12	2493.88
228	4.93962	2609.23	2870.5
229	4.96129	2552.38	3231.51
230	4.98295	2543.83	3496.65
231	5.00462	2565.35	3518.09
232	5.02628	2555.51	3102.95
233	5.04795	2496.53	2554.85
234	5.06961	2437.86	2331.88
235	5.09128	2416.6	2302.93
236	5.11294	2412.67	2115.34
237	5.1346	2403.38	2060.07
238	5.15627	2400.15	2415.28
239	5.17793	2404.05	2602.21
240	5.1996	2386.3	2342.86
241	5.22126	2345.57	2190.75
242	5.24293	2328.42	2284.69
243	5.26459	2359.31	2165.53
244	5.28626	2402.31	1847.45
245	5.30793	2424.18	1750.47
246	5.32959	2440.72	1828.15
247	5.35126	2466.4	1900.34
248	5.37292	2477.51	2021.67
249	5.39459	2468.69	2069.14
250	5.41625	2486.75	1962.64
251	5.43792	2558.52	1946.69
252	5.45958	2640.71	2014.65
253	5.48125	2693.4	1955.07
254	5.50291	2749.34	1946.36
255	5.52458	2855.09	2281.47
256	5.54624	2996.91	2732.27
257	5.5679	3145.48	2841.89
258	5.58957	3323.52	2785.28
259	5.61123	3561.24	2948.73
260	5.6329	3831.2	3205.81
261	5.65456	4101.56	3472.43
262	5.67623	4407.95	4041.95
263	5.69789	4786.09	5246.03
264	5.71956	5177.78	7180.01
265	5.74123	5506.77	9578.81
266	5.76289	5793.85	11926.6
267	5.78456	6061.16	13631.9
268	5.80622	6184	13867.5
269	5.82789	6021.46	12164.1
270	5.84955	5652.03	9417.16
271	5.87122	5289.41	6936.99
272	5.89288	5004.3	5139.17
273	5.91455	4706.53	3888.7
274	5.93621	4352.82	3150.9
275	5.95788	4001.86	2948.68
276	5.97954	3699.73	3090.75
277	6.0012	3459.44	3235.38
278	6.02287	3329.54	3183.74
279	6.04453	3350.18	2978.32
280	6.0662	3448.22	2788.03
281	6.08786	3503.95	2594.29
282	6.10953	3541.41	2320.5
283	6.13119	3728.78	2246.56
284	6.15286	4137.42	2636.66
285	6.17453	4618.27	3372.13
286	6.19619	5011.3	4350.35
287	6.21786	5359.85	5853.09
288	6.23952	5772.42	8062.45
289	6.26119	6177.89	10382.2
290	6.28285	6408.97	12027.2
291	6.30452	6448.23	12882.2
292	6.32618	6396.69	12954.3
293	6.34785	6274.92	11896.8
294	6.36951	6045.37	9663.02
295	6.39118	5765.98	7166.27
296	6.41284	5548.47	5693.98
297	6.4345	5403.94	5351.13
298	6.45617	5261.64	4988.42
299	6.47783	5112.45	4207.88
300	6.4995	5028.78	3846.98
301	6.52116	5056.67	4149.16
302	6.54283	5172.37	4623.47
303	6.56449	5341.04	5525.43
304	6.58616	5545.5	7418.74
305	6.60783	5753.73	9494.85
306	6.62949	5918.32	10488.6
307	6.65116	6008.76	10718.5
308	6.67282	6001.06	10741.6
309	6.69449	5867.96	10094.5
310	6.71615	5632.59	8766.55
311	6.73782	5375.21	7210.81
312	6.75948	5125.48	5556.27
313	6.78115	4822.9	4206.45
314	6.80281	4447.81	3657.81
315	6.82448	4098.14	3529.71
316	6.84614	3856.72	3151.21
317	6.8678	3673.55	2716.7
318	6.88947	3474.41	2567.17
319	6.91113	3309.47	2397.31
320	6.9328	3283.58	2186.15
321	6.95446	3384.98	2212.49
322	6.97613	3502.88	2272.88
323	6.99779	3613.39	2271.2
324	7.01946	3834.1	2529.14
325	7.04113	4248.82	3141.91
326	7.06279	4769.96	4086.41
327	7.08446	5249.04	5697.59
328	7.10612	5644.57	8051.14
329	7.12779	5978.74	10344.3
330	7.14945	6199.24	11966.5
331	7.17112	6218.09	12908.8
332	7.19278	6053.75	12708.5
333	7.21445	5817.72	11296.5
334	7.23611	5569.88	9617.4
335	7.25777	5266.61	7882.95
336	7.27944	4849.35	5745.72
337	7.3011	4342.44	3713.89
338	7.32277	3857.06	2444.85
339	7.34443	3499.22	1961.67
340	7.3661	3271.18	2042.17
341	7.38776	3085.91	2479.24
342	7.40943	2889.04	2843.06
343	7.4311	2721.13	2794.95
344	7.45276	2627.17	2737.92
345	7.47443	2564.87	2835.88
346	7.49609	2474.04	2526.66
347	7.51776	2387.03	1892.89
348	7.53942	2369.13	1558.7
349	7.56109	2381.45	1596.61
350	7.58275	2327.28	1667.46
351	7.60442	2227.25	1619.33
352	7.62608	2210.46	1579.6
353	7.64775	2306.18	1721.95
354	7.66941	2382.35	1863.11
355	7.69107	2346.06	1689.15
356	7.71274	2274.08	1419.12
357	7.7344	2267.62	1426.55
358	7.75607	2298.42	1559.83
359	7.77773	2293.94	1505.56
360	7.7994	2270.45	1451.4
361	7.82106	2278.29	1677.27
362	7.84273	2299.3	1881.18
363	7.8644	2299.95	1813.19
364	7.88606	2313.4	1834.35
365	7.90773	2369.32	2177.8
366	7.92939	2409.56	2483.85
367	7.95106	2378.88	2467.61
368	7.97272	2337.72	2358.82
369	7.99439	2374.48	2325.15
370	8.01605	2458.53	2199.59
371	8.03772	2494.48	1923.38
372	8.05938	2481.29	1714.77
373	8.08104	2501.36	1778.12
374	8.10271	2579.03	1978.74
375	8.12438	2666.2	2068.26
376	8.14604	2758.22	2202.96
377	8.1677	2906.35	2650.04
378	8.18937	3106.07	3069.73
379	8.21104	3288.23	3025.88
380	8.2327	3455.92	2790.39
381	8.25436	3721.89	2885.45
382	8.27603	4144.1	3575.44
383	8.2977	4613.14	4938.22
384	8.31936	4990.83	6785.96
385	8.34103	5287.59	8651.47
386	8.36269	5592.38	10243.1
387	8.38435	5883.65	11520.8
388	8.40602	6046.59	12232.1
389	8.42769	6053.69	12100.5
390	8.44935	5982.37	11246.2
391	8.47101	5849.23	9926.83
392	8.49268	5574.34	8296.76
393	8.51435	5146.65	6478.33
394	8.53601	4695.29	4667.3
395	8.55767	4338.18	3243.14
396	8.57934	4053.41	2509.35
397	8.60101	3764.23	2262.43
398	8.62267	3483.35	2040.38
399	8.64433	3299.77	1828.41
400	8.666	3253.3	1999.88
401	8.68767	3296.28	2485.02
402	8.70933	3388.35	2785.83
403	8.731	3563.86	2830.28
404	8.75266	3858.66	2919.57
405	8.77432	4216.74	3130.61
406	8.79599	4553.01	3414.81
407	8.81766	4894.32	3943.33
408	8.83932	5344.04	5082.3
409	8.86098	5878.42	7108.55
410	8.88265	6308.63	9778.1
411	8.90432	6513.95	12174.8
412	8.92598	6578.53	13433.9
413	8.94764	6604.62	13430.7
414	8.96931	6536.86	12413.6
415	8.99098	6297.06	10661.8
416	9.01264	5967.67	8615.71
417	9.0343	5701.4	6711.1
418	9.05597	5532.87	5214.81
419	9.07764	5402.25	4325.88
420	9.0993	5305.99	4074.32
421	9.12096	5304.14	4204.2
422	9.14263	5398.67	4512.85
423	9.1643	5517.6	5121.04
424	9.18596	5637.99	6197.27
425	9.20763	5824.31	7733.28
426	9.22929	6091.77	9599.81
427	9.25095	6314.01	11384.9
428	9.27262	6345.71	12304.1
429	9.29429	6185.92	11830.6
430	9.31595	5948.42	10328.5
431	9.33761	5711.02	8568.11
432	9.35928	5458.03	6838.78
433	9.38095	5141.28	5090.6
434	9.40261	4749.43	3587.42
435	9.42427	4333.18	2731.76
436	9.44594	3979.88	2493.74
437	9.46761	3739.41	2478.12
438	9.48927	3571.49	2494.56
439	9.51093	3399.92	2653.04
440	9.5326	3224.26	2724.65
441	9.55427	3140.01	2375.54
442	9.57593	3229.69	1958.66
443	9.5976	3462.53	1893.28
444	9.61926	3732.38	2123.98
445	9.64092	3982.05	2585.15
446	9.66259	4254.95	3414.78
447	9.68426	4618.16	4671.55
448	9.70592	5066.26	6302.39
449	9.72758	5519.07	8273.68
450	9.74925	5888.74	10217.8
451	9.77092	6123.65	11774.8
452	9.79258	6203.21	13057
453	9.81424	6124.14	13582.7
454	9.83591	5903.75	12532.1
455	9.85758	5583.99	10396
456	9.87924	5212.69	8329.2
457	9.9009	4812.94	6558.99
458	9.92257	4385.02	4900.15
459	9.94424	3946.7	3737.23
460	9.9659	3550.4	3317.01
461	9.98757	3239.85	3068.82
462	10.0092	3005.8	2525.97
463	10.0309	2809.63	1928.73
464	10.0526	2640.81	1525.28
465	10.0742	2522.77	1313.23
466	10.0959	2464.66	1309.37
467	10.1176	2438.7	1447.42
468	10.1392	2412.86	1578.93
469	10.1609	2378.17	1671.18
470	10.1826	2333.17	1726.17
471	10.2042	2273.26	1777.85
472	10.2259	2214.18	1890.87
473	10.2475	2194.09	2032.49
474	10.2692	2223.59	2170.78
475	10.2909	2257.43	2242.99
476	10.3125	2246.79	2153.26
477	10.3342	2201.91	1915.92
478	10.3559	2171.26	1658.63
479	10.3775	2173.52	1521.76
480	10.3992	2187.62	1480.96
481	10.4209	2200.87	1456.73
482	10.4425	2223.04	1507.72
483	10.4642	2249.02	1600.34
484	10.4859	2250.93	1596.1
485	10.5075	2223.84	1598.45
486	10.5292	2205.54	1698.81
487	10.5509	2228.8	1728.21
488	10.5725	2275.81	1701.73
489	10.5942	2304.22	1865.76
490	10.6159	2306.71	2211.01
491	10.6375	2320.67	2390.52
492	10.6592	2377.99	2182.92
493	10.6808	2464.23	1799.56
494	10.7025	2539.16	1507.69
495	10.7242	2588.72	1426.65
496	10.7458	2641.35	1587.51
497	10.7675	2731.14	1808.63
498	10.7892	2860.82	1934.19
499	10.8108	3016.38	2085.11
500	10.8325	3210.65	2201.62
501	10.8542	3484.83	2201.77
502	10.8758	3851.99	2482.71
503	10.8975	4259.87	3257.48
504	10.9192	4639.64	4262.31
505	10.9408	4982.13	5590.78
506	10.9625	5330.16	7750.94
507	10.9842	5689.36	10323.9
508	11.0058	5987.94	11949.4
509	11.0275	6148.27	12371.1
510	11.0492	6159.16	12261.6
511	11.0708	6047.28	11468.6
512	11.0925	5819.15	9842.93
513	11.1141	5477.92	8039.48
514	11.1358	5069.06	6450.43
515	11.1575	4659.5	5034.09
516	11.1791	4280.6	3912.75
517	11.2008	3925.93	3189.16
518	11.2225	3598.58	2733.24
519	11.2441	3331.96	2513.38
520	11.2658	3165.01	2602.26
521	11.2875	3115.82	2755.06
522	11.3091	3176.72	2681.27
523	11.3308	3320.11	2510.61
524	11.3525	3516.01	2462.93
525	11.3741	3763.14	2623.8
526	11.3958	4092.07	3002.34
527	11.4175	4507.32	3557.64
528	11.4391	4939.97	4312.75
529	11.4608	5313.6	5398.76
530	11.4825	5653.53	6887.9
531	11.5041	6041.28	8664.16
532	11.5258	6436.65	10462.3
533	11.5474	6662.26	11700
534	11.5691	6637.94	11864.1
535	11.5908	6518.51	11320.7
536	11.6124	6492.97	10618.2
537	11.6341	6541.74	9556.22
538	11.6558	6517.07	7991.26
539	11.6774	6392.41	6566.01
540	11.6991	6289.63	5783.18
541	11.7208	6285.51	5515.3
542	11.7424	6329.45	5771.06
543	11.7641	6367.88	6753.37
544	11.7858	6422.81	8316.46
545	11.8074	6493.72	10097.7
546	11.8291	6492.52	11729
547	11.8508	6360.17	12485
548	11.8724	6158.28	11760.7
549	11.8941	5953.01	10178.5
550	11.9158	5693.67	8525.57
551	11.9374	5310.38	6629.02
552	11.9591	4854.2	4657.46
553	11.9807	4432.7	3326.13
554	12.0024	4069.3	2677.81
555	12.0241	3728.51	2250.49
556	12.0457	3432.71	1971.11
557	12.0674	3251.73	2150.93
558	12.0891	3192.61	2694.2
559	12.1107	3185.65	2967.86
560	12.1324	3188.87	2792.59
561	12.1541	3242.11	2571.86
562	12.1757	3398.82	2501.85
563	12.1974	3657.91	2564.4
564	12.2191	3992.26	2735.06
565	12.2407	4397.14	2989.52
566	12.2624	4863.63	3477.04
567	12.2841	5337.6	4574.67
568	12.3057	5758.69	6587.33
569	12.3274	6110.03	9325.01
570	12.3491	6370.83	11962.9
571	12.3707	6460.51	13433.6
572	12.3924	6313.66	13091.9
573	12.414	5983.66	11244.3
574	12.4357	5591.7	8897.5
575	12.4574	5194.59	6779.75
576	12.479	4771.13	5099.62
577	12.5007	4316.17	3972.45
578	12.5224	3879.41	3396.97
579	12.544	3511.9	2974.67
580	12.5657	3219.66	2381.49
581	12.5874	2977.88	1893.93
582	12.609	2767.31	1669.19
583	12.6307	2591.21	1475.46
584	12.6524	2466.17	1327.71
585	12.674	2395.61	1387.63
586	12.6957	2351.81	1545.3
587	12.7174	2298.74	1542.16
588	12.739	2239	1525.77
589	12.7607	2215.13	1807.42
590	12.7824	2245.46	2113.63
591	12.804	2282.17	2139.28
592	12.8257	2267.58	2120.64
593	12.8473	2216.53	2159.81
594	12.869	2197.65	2123.22
595	12.8907	2234.85	2213.26
596	12.9123	2273.95	2611.26
597	12.934	2258.11	2916.02
598	12.9557	2197.89	2739.46
599	12.9773	2150	2355.39
600	12.999	2152.47	2099.57
601	13.0207	2195.43	1931.23
602	13.0423	2237.38	1736.59
603	13.064	2241.08	1521.36
604	13.0857	2208.16	1402.32
605	13.1073	2179.2	1460.2
606	13.129	2184.08	1603.12
607	13.1507	2201.81	1571.15
608	13.1723	2196.18	1352.45
609	13.194	2176.62	1312.28
610	13.2157	2183.47	1612.04
611	13.2373	2222.13	2054.87
612	13.259	2262.04	2398.59
613	13.2806	2303.79	2540.42
614	13.3023	2389.85	2530.07
615	13.324	2525.84	2342.58
616	13.3456	2650.55	1954.71
617	13.3673	2729.51	1571.07
618	13.389	2829.9	1325.82
619	13.4106	3030.74	1288.66
620	13.4323	3292.09	1564.14
621	13.454	3503.63	2057.2
622	13.4756	3657.36	2560.76
623	13.4973	3876.39	3149.71
624	13.519	4245.9	4156.24
625	13.5406	4700.16	5607.77
626	13.5623	5127.04	7225.03
627	13.584	5506.75	8975.5
628	13.6056	5865.94	10817
629	13.6273	6154.64	12232.3
630	13.649	6276.96	12768.5
631	13.6706	6215.24	12409.8
632	13.6923	6030.06	11156.9
633	13.7139	5766.34	9224.23
634	13.7356	5441.36	7139.63
635	13.7573	5088.27	5172.76
636	13.7789	4732.98	3553.03
637	13.8006	4361.91	2593.96
638	13.8223	3975.72	2192.15
639	13.8439	3641.34	1986.09
640	13.8656	3431.5	1893.68
641	13.8873	3337.07	1998.48
642	13.9089	3291.28	2061.73
643	13.9306	3263.99	1919.53
644	13.9523	3288.09	1965.23
645	13.9739	3405.08	2246.16
646	13.9956	3628.74	2385.79
647	14.0173	3957.65	2622.35
648	14.0389	4375.97	3199.71
649	14.0606	4838.23	3768.82
650	14.0823	5300.83	4560.16
651	14.1039	5769.77	6619.53
652	14.1256	6252.84	9943.87
653	14.1472	6669.17	12718.8
654	14.1689	6909.14	13658.5
655	14.1906	6997.55	13051.6
656	14.2122	7073.09	11283.2
657	14.2339	7176.06	9106.92
658	14.2556	7191.16	7563
659	14.2772	7053.46	6854.65
660	14.2989	6882.18	6807.69
661	14.3206	6827.71	7635.67
662	14.3422	6877.6	9323.88
663	14.3639	6900.28	11053.2
664	14.3856	6815.16	12100.1
665	14.4072	6634.67	12266.3
666	14.4289	6393.1	11469.2
667	14.4506	6122.88	10128
668	14.4722	5861.43	8883.47
669	14.4939	5601.13	7633.06
670	14.5155	5271.51	6049.47
671	14.5372	4840.23	4456.86
672	14.5589	4386.26	3271.28
673	14.5805	4010.47	2509.11
674	14.6022	3724.94	2108.52
675	14.6239	3488.7	1956.77
676	14.6455	3299.55	1858.83
677	14.6672	3184.86	1797.06
678	14.6889	3140.72	1837.7
679	14.7105	3148.4	1862.05
680	14.7322	3232.18	1834.38
681	14.7539	3435.96	2035.27
682	14.7755	3744.65	2557.09
683	14.7972	4089.91	3116.55
684	14.8189	4440.58	3669.94
685	14.8405	4823.64	4389.08
686	14.8622	5243.77	5282.26
687	14.8839	5655.03	6618.96
688	14.9055	6024.97	8914.54
689	14.9272	6335.28	11787.2
690	14.9489	6508.57	13733.4
691	14.9705	6452.61	13895.2
692	14.9922	6191.82	12750.4
693	15.0138	5833.35	10786.8
694	15.0355	5413.66	8418.11
695	15.0572	4914.59	6429
696	15.0788	4397.22	5167.92
697	15.1005	3963.59	4189.1
698	15.1222	3609.74	3180.54
699	15.1438	3259.84	2394.55
700	15.1655	2932.02	1926.03
701	15.1872	2732.08	1578.34
702	15.2088	2670.55	1372.37
703	15.2305	2619.76	1422.16
704	15.2522	2507.56	1579.63
705	15.2738	2429.93	1639.77
706	15.2955	2472.1	1702.02
707	15.3172	2529.92	1872.79
708	15.3388	2453.95	1879.01
709	15.3605	2287.64	1591.1
710	15.3821	2196.55	1312.27
711	15.4038	2214.14	1245.43
712	15.4255	2222.47	1378.55
713	15.4471	2159.91	1707.72
714	15.4688	2094.66	2150.76
715	15.4905	2086.68	2476.19
716	15.5121	2106.51	2411.64
717	15.5338	2117.25	2005.97
718	15.5555	2132.36	1790.95
719	15.5771	2157.3	1970.46
720	15.5988	2159.42	2093.77
721	15.6205	2130.07	1898.94
722	15.6421	2106.36	1719.83
723	15.6638	2108.19	1852.63
724	15.6855	2118.1	2093.91
725	15.7071	2133.47	2175.03
726	15.7288	2168.09	2083.59
727	15.7505	2196.3	1904.17
728	15.7721	2175.08	1757.75
729	15.7938	2134.02	1723.91
730	15.8155	2157.12	1763.5
731	15.8371	2254.44	1818.29
732	15.8588	2339.46	1858.85
733	15.8804	2362.32	1810.19
734	15.9021	2376.2	1680.44
735	15.9238	2434.07	1679.56
736	15.9454	2509.75	1866.81
737	15.9671	2574.23	1980.1
738	15.9888	2668.61	1944.35
739	16.0104	2834.71	1860.65
740	16.0321	3037.18	1616.05
741	16.0538	3227.86	1413.51
742	16.0754	3439.19	1769.8
743	16.0971	3735.09	2626.1
744	16.1188	4103.55	3508.68
745	16.1404	4482.5	4546.95
746	16.1621	4868.7	6155.28
747	16.1838	5302.97	7978.57
748	16.2054	5752.29	9690.22
749	16.2271	6111.2	11568
750	16.2488	6331.95	13097.4
751	16.2704	6448.72	13195.8
752	16.2921	6460.65	12041.1
753	16.3137	6307.29	10405.4
754	16.3354	5985.25	8401.16
755	16.3571	5581.94	6308.98
756	16.3787	5167.41	4649.3
757	16.4004	4744.2	3433.79
758	16.4221	4320.44	2531.28
759	16.4437	3946.42	1985.48
760	16.4654	3651.95	1677.03
761	16.4871	3412.18	1476.22
762	16.5087	3208.67	1455.64
763	16.5304	3084.49	1513.41
764	16.5521	3102.76	1490.44
765	16.5737	3265.48	1658.47
766	16.5954	3502.9	2075.34
767	16.6171	3747.34	2207.93
768	16.6387	4004.28	2143.71
769	16.6604	4344.07	2690.33
770	16.6821	4821.56	4105.85
771	16.7037	5400.28	6081.99
772	16.7254	5964.36	8708.67
773	16.747	6420.99	11888.7
774	16.7687	6778.32	14107
775	16.7904	7092.25	14312.6
776	16.812	7354.71	13118.2
777	16.8337	7496.3	11013.7
778	16.8554	7506.99	8696.1
779	16.877	7483.97	7285.55
780	16.8987	7516.51	6979.43
781	16.9204	7572.19	7299.37
782	16.942	7556.98	8325.38
783	16.9637	7459.42	10499.1
784	16.9854	7358.23	13124.9
785	17.007	7279.53	14507.2
786	17.0287	7124.39	13949.8
787	17.0504	6787.45	11817.3
788	17.072	6298.62	8822.73
789	17.0937	5784.02	6072.86
790	17.1153	5315.94	4284.89
791	17.137	4869.98	3408.14
792	17.1587	4419.06	3067.81
793	17.1803	3996.7	2833.87
794	17.202	3649.96	2409.98
795	17.2237	3382.3	1957.07
796	17.2453	3173.41	1789.83
797	17.267	3026.28	1742.25
798	17.2887	2963.58	1541.33
799	17.3103	2991.18	1336.45
800	17.332	3094.5	1313.37
801	17.3537	3270.52	1375.95
802	17.3753	3537.82	1448.87
803	17.397	3905.21	1749.12
804	17.4187	4349.86	2658.18
805	17.4403	4839.85	4396.08
806	17.462	5353.29	6724.39
807	17.4837	5851.53	9080.12
808	17.5053	6262.2	11185.1
809	17.527	6528.32	12831.2
810	17.5486	6650.19	13318.4
811	17.5703	6642.77	12489.9
812	17.592	6487.3	11107.1
813	17.6136	6167.57	9597.5
814	17.6353	5719.73	7964.9
815	17.657	5204.46	6393.62
816	17.6786	4661.31	5003.94
817	17.7003	4125.03	3718.65
818	17.722	3651.66	2626.93
819	17.7436	3285.9	1918.9
820	17.7653	3018.24	1547.81
821	17.787	2805.93	1387.54
822	17.8086	2628.81	1549.74
823	17.8303	2501.59	2011.29
824	17.852	2436.27	2283.92
825	17.8736	2413.35	2282.35
826	17.8953	2390.82	2309.36
827	17.917	2330.88	2173.55
828	17.9386	2229.53	1832.31
829	17.9603	2134.58	1706.53
830	17.982	2112.02	1962.94
831	18.0036	2165.54	2252.78
832	18.0253	2211.87	2266.23
833	18.0469	2176.16	2144.9
834	18.0686	2091.67	2114.25
835	18.0903	2052.73	2233.38
836	18.1119	2083.21	2354.43
837	18.1336	2117.71	2197.81
838	18.1553	2111.53	1817.19
839	18.1769	2093.02	1509.41
840	18.1986	2090.19	1380.88
841	18.2203	2081.84	1395.01
842	18.2419	2057.98	1572.33
843	18.2636	2058.58	1875.94
844	18.2853	2102.21	2145.79
845	18.3069	2133.12	2242.5
846	18.3286	2097.51	2004.29
847	18.3503	2032.27	1515.25
848	18.3719	2018.43	1153.83
849	18.3936	2070.58	1081.11
850	18.4153	2131.12	1127.02
851	18.4369	2163.83	1184.53
852	18.4586	2194.8	1412.35
853	18.4802	2252.8	1854.64
854	18.5019	2320.13	2213.58
855	18.5236	2365.11	2254.63
856	18.5452	2389.44	2178.01
857	18.5669	2422.6	2117.95
858	18.5886	2492.24	1900.13
859	18.6102	2613.04	1583.53
860	18.6319	2785.78	1361.13
861	18.6536	2997.21	1444.69
862	18.6752	3234.43	1942.17
863	18.6969	3505.66	2738.04
864	18.7186	3834.67	3748.17
865	18.7402	4229.16	4770.53
866	18.7619	4665.96	5656.55
867	18.7836	5112.35	6676.45
868	18.8052	5545.11	8165.91
869	18.8269	5936.64	10080.3
870	18.8485	6243.45	11850.5
871	18.8702	6430.58	12784.8
872	18.8919	6490.59	12597
873	18.9135	6416.16	11417.4
874	18.9352	6182.21	9463.22
875	18.9569	5794.19	7176.33
876	18.9785	5331.67	5313.23
877	19.0002	4892.82	4232.09
878	19.0219	4502.48	3572.12
879	19.0435	4121.97	2966.29
880	19.0652	3748.48	2548.03
881	19.0869	3451.81	2380.97
882	19.1085	3290.45	2153.29
883	19.1302	3233.41	1874.69
884	19.1519	3207.6	1884.39
885	19.1735	3203.82	2069.98
886	19.1952	3285.72	2084.9
887	19.2169	3489.79	2034.03
888	19.2385	3770.39	2233.88
889	19.2602	4076.71	2793.76
890	19.2818	4437.61	3788.22
891	19.3035	4906.57	5333.03
892	19.3252	5445.22	7285.64
893	19.3468	5939.44	9182.58
894	19.3685	6331.07	10579.3
895	19.3902	6656.48	11354.2
896	19.4118	6949.9	11509.5
897	19.4335	7193.19	11011.1
898	19.4552	7375.82	10042.4
899	19.4768	7519.63	9141.51
900	19.4985	7617.59	9022.68
901	19.5202	7623.66	9862.5
902	19.5418	7530.66	11104.2
903	19.5635	7385.16	12319.4
904	19.5852	7194.97	13195
905	19.6068	6900.01	12794.2
906	19.6285	6477.46	10870.7
907	19.6502	6003.11	8787.08
908	19.6718	5558.1	7283.21
909	19.6935	5134.59	5763.09
910	19.7152	4685.73	4192.67
911	19.7368	4223.72	3177.59
912	19.7585	3816.93	2663.74
913	19.7801	3512.22	2253.38
914	19.8018	3298.69	2029.13
915	19.8235	3141.07	2075.93
916	19.8451	3027.25	2062.24
917	19.8668	2981.39	1919.95
918	19.8885	3033.34	1902.12
919	19.9101	3176.8	1867.56
920	19.9318	3374.93	1706.38
921	19.9535	3624.42	1704.01
922	19.9751	3983.01	1986.11
923	19.9968	4478.27	2586.87
924	20.0185	5005.58	3800.49
925	20.0401	5411.47	5807.15
926	20.0618	5691.2	8233.9
927	20.0835	5976.44	10591
928	20.1051	6282.51	12571.5
929	20.1268	6428.15	13469.9
930	20.1485	6293.75	12840.5
931	20.1701	5996.41	11378.8
932	20.1918	5698.54	9676.63
933	20.2134	5394.2	7736.1
934	20.2351	5007.8	5820.64
935	20.2568	4574.28	4357.55
936	20.2784	4188.86	3461.22
937	20.3001	3861.84	2997.7
938	20.3218	3540	2827.35
939	20.3434	3221.37	2746.81
940	20.3651	2955.01	2528.96
941	20.3868	2758.21	2230.87
942	20.4084	2607.06	1966.1
943	20.4301	2483.35	1796.57
944	20.4518	2372.68	1750.92
945	20.4734	2249.15	1624.49
946	20.4951	2122.86	1351.67
947	20.5168	2066.43	1252.18
948	20.5384	2122.18	1478.55
949	20.5601	2213.16	1716.68
950	20.5817	2230.51	1770.75
951	20.6034	2186.16	1883.03
952	20.6251	2177.71	2155.43
953	20.6467	2217.61	2410.43
954	20.6684	2218.72	2550.81
955	20.6901	2150.33	2461.81
956	20.7117	2078.25	2133.82
957	20.7334	2036.07	1864.04
958	20.7551	1983.74	1839.71
959	20.7767	1917.01	1875.69
960	20.7984	1899.28	1821.25
961	20.8201	1947.03	1794.21
962	20.8417	1988.01	1866.1
963	20.8634	1983.58	1963.48
964	20.8851	1995.65	2031.09
965	20.9067	2065.75	1916.18
966	20.9284	2121.87	1531.9
967	20.9501	2092.84	1162.43
968	20.9717	2036.97	1123.87
969	20.9934	2055.96	1392.24
970	21.015	2134.53	1739.02
971	21.0367	2171.39	1989.67
972	21.0584	2144.73	2191.28
973	21.08	2140.76	2487.89
974	21.1017	2209.26	2577.82
975	21.1234	2285.4	2190.69
976	21.145	2292.04	1772.88
977	21.1667	2252.11	1636.67
978	21.1884	2252.24	1543.33
979	21.21	2331.12	1376.26
980	21.2317	2448.95	1378.22
981	21.2534	2561.82	1646.19
982	21.275	2691.64	1940.84
983	21.2967	2897.89	2231.89
984	21.3184	3188.59	2615.87
985	21.34	3501.83	2858
986	21.3617	3799.27	3064.93
987	21.3834	4134.23	3828.24
988	21.405	4568.76	5212.37
989	21.4267	5053.95	6798.18
990	21.4484	5475.52	8533.68
991	21.47	5803.34	10444.4
992	21.4917	6089.47	12027.6
993	21.5133	6317.98	12904
994	21.535	6389.52	13195.1
995	21.5567	6281.36	12739
996	21.5783	6081.56	11090.9
997	21.6	5828.71	8482.47
998	21.6217	5465.92	5737.24
999	21.6433	4994.49	3490.16
1000	21.665	4527.83	2002.81
1001	21.6867	4146.54	1206.78
1002	21.7083	3823.83	880.497
1003	21.73	3533.95	892.595
1004	21.7517	3321.85	1213.61
1005	21.7733	3217.39	1740.88
1006	21.795	3174.62	2213.25
1007	21.8167	3158.58	2417.87
1008	21.8383	3222.01	2424.92
1009	21.86	3421.63	2409.24
1010	21.8817	3709.73	2366.68
1011	21.9033	4000.05	2313.41
1012	21.925	4309.88	2608.69
1013	21.9466	4726.94	3708.18
1014	21.9683	5243.22	5624.44
1015	21.99	5742.8	8051.08
1016	22.0116	6165.71	10699.5
1017	22.0333	6559.43	12673.7
1018	22.055	6950.66	12899.6
1019	22.0766	7293.23	12043.2
1020	22.0983	7561.03	11617
1021	22.12	7760.97	11678.9
1022	22.1416	7843.38	11676.3
1023	22.1633	7738.4	11939.6
1024	22.185	7483.25	12686.4
1025	22.2066	7169.82	12875.7
1026	22.2283	6786.77	11575.5
1027	22.25	6274	9255.63
1028	22.2716	5702.18	6806.39
1029	22.2933	5217.18	4796.57
1030	22.3149	4824.57	3526.48
1031	22.3366	4409.63	2905.21
1032	22.3583	3966.22	2623.22
1033	22.3799	3624.37	2536.79
1034	22.4016	3429.08	2590.82
1035	22.4233	3264.99	2540.93
1036	22.4449	3056.79	2280.72
1037	22.4666	2899.76	2072.97
1038	22.4883	2909.93	1961.3
1039	22.5099	3053.3	1734.31
1040	22.5316	3227.05	1512.61
1041	22.5533	3441.26	1617.73
1042	22.5749	3792.77	2173.53
1043	22.5966	4276.78	3167.63
1044	22.6183	4765.23	4528.67
1045	22.6399	5197.36	6139.15
1046	22.6616	5640.33	8052.59
1047	22.6833	6102.87	10422.2
1048	22.7049	6448.35	12933
1049	22.7266	6571.74	14550.8
1050	22.7482	6514.64	14280.4
1051	22.7699	6343.35	12265.7
1052	22.7916	6060.07	9664.39
1053	22.8132	5681.22	7406.84
1054	22.8349	5264.79	5643.95
1055	22.8566	4823.92	4204.57
1056	22.8782	4328.67	2990.25
1057	22.8999	3816.03	2033.92
1058	22.9216	3397.36	1475.34
1059	22.9432	3128.16	1407.08
1060	22.9649	2945.71	1663.5
1061	22.9866	2761.7	1868.14
1062	23.0082	2560.84	1781.32
1063	23.0299	2384.47	1497.33
1064	23.0516	2264.17	1244.47
1065	23.0732	2200.07	1148.62
1066	23.0949	2173.92	1190.47
1067	23.1166	2160.48	1271.8
1068	23.1382	2146.02	1342.13
1069	23.1599	2142.03	1400.94
1070	23.1816	2154.52	1381.45
1071	23.2032	2146.08	1280.3
1072	23.2249	2076.86	1256.71
1073	23.2465	1984.71	1359.9
1074	23.2682	1960.58	1464.89
1075	23.2899	2024.65	1560.64
1076	23.3115	2089.16	1761.98
1077	23.3332	2074.63	1962.87
1078	23.3549	2004.79	1915.98
1079	23.3765	1949.36	1746.91
1080	23.3982	1927.76	1702.27
1081	23.4199	1916.51	1667.39
1082	23.4415	1909.67	1523.02
1083	23.4632	1920.02	1432.86
1084	23.4849	1944.12	1559.42
1085	23.5065	1970.73	1776.49
1086	23.5282	2009.71	1794.86
1087	23.5499	2072.88	1622.23
1088	23.5715	2136.44	1529.45
1089	23.5932	2160.33	1593.53
1090	23.6149	2139.73	1734.96
1091	23.6365	2107.4	1932.28
1092	23.6582	2091.69	2105.6
1093	23.6798	2098.53	2093.55
1094	23.7015	2127.86	1883.9
1095	23.7232	2181.88	1606.38
1096	23.7448	2255.43	1389.97
1097	23.7665	2336.74	1332.5
1098	23.7882	2422.54	1461.03
1099	23.8098	2521.29	1720.82
1100	23.8315	2638.03	2013.37
1101	23.8532	2766.42	2303.65
1102	23.8748	2901.62	2495.95
1103	23.8965	3055.45	2393.21
1104	23.9182	3254.52	2286.61
1105	23.9398	3526.01	2724.44
1106	23.9615	3882.86	3687.63
1107	23.9832	4311.39	4832.23
1108	24.0048	4767.85	6232.63
1109	24.0265	5197.67	8082.41
1110	24.0481	5569.27	9931.59
1111	24.0698	5879.73	11237
1112	24.0915	6114.11	12187.5
1113	24.1131	6219.43	12961.5
1114	24.1348	6157.39	12864.4
1115	24.1565	5971.81	11306.1
1116	24.1781	5746.18	8739.6
1117	24.1998	5489.93	6026.2
1118	24.2215	5136.25	3818.07
1119	24.2431	4678	2428.97
1120	24.2648	4230.52	1838.62
1121	24.2865	3904.13	1798.92
1122	24.3081	3673.56	2038.56
1123	24.3298	3444.32	2310.9
1124	24.3515	3209.24	2277.26
1125	24.3731	3059.31	1891.93
1126	24.3948	3049.75	1591.7
1127	24.4165	3132.99	1670.15
1128	24.4381	3245.13	1933.04
1129	24.4598	3399.47	2180.13
1130	24.4814	3652.96	2621.15
1131	24.5031	4019.71	3309.71
1132	24.5248	4465.7	3936.92
1133	24.5464	4958.57	4673.65
1134	24.5681	5469.26	6060.65
1135	24.5898	5957.23	8204.88
1136	24.6114	6415.1	10710.7
1137	24.6331	6883.47	12931.9
1138	24.6548	7348.36	14131.9
1139	24.6764	7686.99	13975.6
1140	24.6981	7816.34	13053.3
1141	24.7198	7824.62	12200.4
1142	24.7414	7825.52	11651.7
1143	24.7631	7753.27	11429.2
1144	24.7848	7462.05	11468.7
1145	24.8064	6974.08	11124.8
1146	24.8281	6455.53	9864.41
1147	24.8498	5981.45	8155.09
1148	24.8714	5495.53	6534.73
1149	24.8931	4983.67	4963.75
1150	24.9148	4521.5	3610.08
1151	24.9364	4141.43	2793
1152	24.9581	3793.49	2365.19
1153	24.9797	3463.15	2069.73
1154	25.0014	3214.47	2008.18
1155	25.0231	3082.97	2230.42
1156	25.0447	3018.33	2353.05
1157	25.0664	2976.41	2140.51
1158	25.0881	2995.15	1856.83
1159	25.1097	3125.62	1732.18
1160	25.1314	3344.6	1782.28
1161	25.1531	3603.85	2001.54
1162	25.1747	3928.74	2386.06
1163	25.1964	4381.18	3005.74
1164	25.2181	4929.84	4077.29
1165	25.2397	5445.17	5818.31
1166	25.2614	5845.18	8247.96
1167	25.2831	6168.62	11155.6
1168	25.3047	6468.52	13906.9
1169	25.3264	6696.59	15299
1170	25.3481	6735.43	14594.2
1171	25.3697	6511.67	12368.7
1172	25.3914	6062	9712.87
1173	25.413	5513.18	7413.3
1174	25.4347	4992.34	5614.76
1175	25.4564	4536.63	3991.91
1176	25.478	4106.87	2586.26
1177	25.4997	3682.47	1726.3
1178	25.5214	3301.61	1357.44
1179	25.543	3002.12	1229.3
1180	25.5647	2773.34	1228.94
1181	25.5864	2589.61	1353.71
1182	25.608	2452.09	1679.98
1183	25.6297	2366.61	2062.18
1184	25.6514	2308.96	2125.4
1185	25.673	2248.94	1848.45
1186	25.6947	2192.9	1554.05
1187	25.7164	2165.07	1454.68
1188	25.738	2156.43	1446.19
1189	25.7597	2131.66	1388.35
1190	25.7813	2082.47	1434.1
1191	25.803	2036.43	1623.92
1192	25.8247	2014	1666.24
1193	25.8463	2009.38	1551.36
1194	25.868	2011.81	1661.02
1195	25.8897	2018.65	2110.45
1196	25.9113	2028.51	2510.52
1197	25.933	2039.54	2648.52
1198	25.9547	2048.33	2674.34
1199	25.9763	2041.93	2500.49
1200	25.998	2010.45	2097.82
1201	26.0197	1979.37	1754.51
1202	26.0413	1997.68	1563.02
1203	26.063	2066.67	1437.62
1204	26.0847	2111.4	1429.52
1205	26.1063	2069.06	1664.65
1206	26.128	1988.24	2062.07
1207	26.1497	1980.47	2370.47
1208	26.1713	2068.74	2497.4
1209	26.193	2148.54	2453.13
1210	26.2146	2126.86	2245.55
1211	26.2363	2041.92	2021.71
1212	26.258	2000.65	1943
1213	26.2796	2039.76	1943.81
1214	26.3013	2102.41	1852.21
1215	26.323	2133.04	1686.77
1216	26.3446	2143.49	1606.29
1217	26.3663	2178.9	1629.82
1218	26.388	2256.15	1633.79
1219	26.4096	2361.04	1700.53
1220	26.4313	2485.66	2074.97
1221	26.453	2634.92	2575.5
1222	26.4746	2801.06	2710.64
1223	26.4963	2967.48	2641.93
1224	26.518	3146.27	2914.7
1225	26.5396	3382.94	3405.97
1226	26.5613	3707.71	3791.1
1227	26.583	4103.43	4168.38
1228	26.6046	4541.2	4816.47
1229	26.6263	5025.74	6049.96
1230	26.648	5565.71	8035.65
1231	26.6696	6103.5	10408.5
1232	26.6913	6524.06	12414.4
1233	26.7129	6755.81	13707.1
1234	26.7346	6825.09	14270.3
1235	26.7563	6784.55	13534.6
1236	26.7779	6624.61	11201.8
1237	26.7996	6296.59	8290.49
1238	26.8213	5809.31	5856.48
1239	26.8429	5264.35	4056.69
1240	26.8646	4782.07	2858.05
1241	26.8863	4403.45	2263.3
1242	26.9079	4080.97	2049.71
1243	26.9296	3765.81	1989.33
1244	26.9513	3480.53	2030.21
1245	26.9729	3287.86	2144.67
1246	26.9946	3207.06	2285.12
1247	27.0163	3198.59	2376.06
1248	27.0379	3235.26	2319.6
1249	27.0596	3349.41	2212.09
1250	27.0813	3582.22	2266.38
1251	27.1029	3912.67	2496.9
1252	27.1246	4281.81	2890.52
1253	27.1462	4682.04	3668.84
1254	27.1679	5171.81	5013.98
1255	27.1896	5783.82	6835.19
1256	27.2112	6455.66	8980.07
1257	27.2329	7076.69	11143.2
1258	27.2546	7583.39	12671.6
1259	27.2762	7993.44	13277.4
1260	27.2979	8354.46	13512.2
1261	27.3196	8652.03	13890.7
1262	27.3412	8764.37	14211.4
1263	27.3629	8555.9	14134.4
1264	27.3846	8044.25	13729.7
1265	27.4062	7417.1	12992
1266	27.4279	6843.26	11492.1
1267	27.4496	6330.93	9143.59
1268	27.4712	5813.92	6617.32
1269	27.4929	5293.88	4563.19
1270	27.5145	4820.69	3157.07
1271	27.5362	4394.1	2380.8
1272	27.5579	3981.4	2108.05
1273	27.5795	3607.43	2050.27
1274	27.6012	3341.34	1946.2
1275	27.6229	3198.65	1801.62
1276	27.6445	3129.81	1745.41
1277	27.6662	3112.16	1677.46
1278	27.6879	3188.53	1539.54
1279	27.7095	3396.05	1603.98
1280	27.7312	3714.42	1966.64
1281	27.7529	4117.95	2414
1282	27.7745	4621.89	3040.78
1283	27.7962	5221.21	4318.06
1284	27.8179	5835.11	6482.13
1285	27.8395	6387.5	9404.47
1286	27.8612	6881.72	12732.3
1287	27.8829	7299.69	15458.4
1288	27.9045	7511.15	16315.2
1289	27.9262	7418.9	15347.6
1290	27.9478	7114.17	13462.7
1291	27.9695	6746.8	10887.9
1292	27.9912	6326.56	7916.41
1293	28.0128	5794.21	5487.22
1294	28.0345	5202.14	4005.06
1295	28.0562	4673.17	3016.15
1296	28.0778	4231.64	2193.86
1297	28.0995	3808.28	1718.66
1298	28.1212	3387.37	1655.61
1299	28.1428	3033.55	1682.09
1300	28.1645	2775.81	1615.72
1301	28.1862	2566.81	1589.3
1302	28.2078	2375.16	1589.74
1303	28.2295	2233.79	1519.5
1304	28.2512	2165.19	1575.49
1305	28.2728	2126.92	1981.44
1306	28.2945	2075.34	2476.17
1307	28.3162	2031.72	2560.27
1308	28.3378	2031.32	2362.48
1309	28.3595	2046.78	2244.63
1310	28.3812	2026.11	1966.56
1311	28.4028	1982.68	1479.63
1312	28.4245	1976.34	1112.47
1313	28.4461	2013.14	984.154
1314	28.4678	2037	1083.3
1315	28.4895	2027.59	1383.22
1316	28.5111	2031.14	1826
1317	28.5328	2068.37	2332.92
1318	28.5545	2083.7	2706.54
1319	28.5761	2029.13	2795.86
1320	28.5978	1941.73	2673.01
1321	28.6195	1891.31	2445.55
1322	28.6411	1894.67	2194.39
1323	28.6628	1922.82	1949.8
1324	28.6845	1955.98	1721.11
1325	28.7061	1987.92	1554.23
1326	28.7278	2003.23	1455.85
1327	28.7495	1999.08	1423.7
1328	28.7711	2011.17	1578.72
1329	28.7928	2065.03	1863.76
1330	28.8145	2116.1	1881.72
1331	28.8361	2100.97	1598.65
1332	28.8578	2039.76	1427.41
1333	28.8794	2017.14	1494.93
1334	28.9011	2061.82	1641.75
1335	28.9228	2118.34	1754.99
1336	28.9444	2148.4	1766.45
1337	28.9661	2182.52	1611.22
1338	28.9878	2243.79	1347.67
1339	29.0094	2297.29	1159.71
1340	29.0311	2322.86	1125.05
1341	29.0528	2374.32	1205.75
1342	29.0744	2506.65	1320.58
1343	29.0961	2692.89	1399.07
1344	29.1178	2876.51	1497.64
1345	29.1394	3070.23	1633.49
1346	29.1611	3335.66	1761.28
1347	29.1828	3687.28	2056.9
1348	29.2044	4086.44	2735.38
1349	29.2261	4520.27	3804.96
1350	29.2477	5013.04	5380.33
1351	29.2694	5554.62	7657.41
1352	29.2911	6082.06	10283.9
1353	29.3127	6531.34	12533.9
1354	29.3344	6850.24	13979.7
1355	29.3561	6992.89	14327.6
1356	29.3777	6977.94	13580.6
1357	29.3994	6895.38	12477.5
1358	29.4211	6762.79	11380.3
1359	29.4427	6463.35	9668.14
1360	29.4644	5942.14	7495.79
1361	29.4861	5356.29	5927
1362	29.5077	4891.27	4853.43
1363	29.5294	4530.07	3535.14
1364	29.5511	4155.3	2292.26
1365	29.5727	3789.51	1747.32
1366	29.5944	3562.9	1777.86
1367	29.6161	3487.21	1993.54
1368	29.6377	3435.36	2279.6
1369	29.6594	3358.51	2484.34
1370	29.681	3371.79	2505.75
1371	29.7027	3565.43	2620.03
1372	29.7244	3856.86	2766.54
1373	29.746	4130.45	2714.74
1374	29.7677	4430.32	2883.41
1375	29.7894	4880.25	3687
1376	29.811	5470.1	4960.16
1377	29.8327	6076.15	6686.36
1378	29.8544	6662.82	9108.05
1379	29.876	7285.83	11526.9
1380	29.8977	7895.96	12916.9
1381	29.9194	8332.38	13787.5
1382	29.941	8534.54	14935
1383	29.9627	8573.28	15699
1384	29.9844	8461.16	15419.3
1385	30.006	8133.77	14454.2
1386	30.0277	7626.81	12847.5
1387	30.0494	7073.09	10424.1
1388	30.071	6518.49	7892.17
1389	30.0927	5917.17	6029.38
1390	30.1144	5304.4	4916.71
1391	30.136	4804.31	4387.59
1392	30.1577	4452.38	4181.18
1393	30.1793	4154.54	3883.76
1394	30.201	3854.09	3343.53
1395	30.2227	3620.15	2782.65
1396	30.2443	3525.23	2365.44
1397	30.266	3533.42	2082.48
1398	30.2877	3579.68	1872.38
1399	30.3093	3690.96	1658.78
1400	30.331	3941.96	1514.58
1401	30.3527	4321.93	1664.98
1402	30.3743	4740.32	2291.63
1403	30.396	5166.91	3563.88
1404	30.4177	5662.56	5681.37
1405	30.4393	6225.37	8481.41
1406	30.461	6707.1	11200.1
1407	30.4827	6972.23	13290.1
1408	30.5043	7064.95	14810.9
1409	30.526	7106.39	15486
1410	30.5477	7076.43	14636.2
1411	30.5693	6827.77	12313.4
1412	30.591	6310.27	9595.25
1413	30.6126	5666.64	7484.2
1414	30.6343	5077.75	6000.07
1415	30.656	4591.51	4605.32
1416	30.6776	4143.36	3239.84
1417	30.6993	3689.46	2280.37
1418	30.721	3263.99	1681.28
1419	30.7426	2922.89	1174.92
1420	30.7643	2681.59	892.831
1421	30.786	2519.57	1090.58
1422	30.8076	2414.35	1635.91
1423	30.8293	2348.07	2213.39
1424	30.851	2296.28	2612.65
1425	30.8726	2237.51	2520.35
1426	30.8943	2173.78	2011.33
1427	30.916	2121.88	1624.27
1428	30.9376	2086.21	1579.94
1429	30.9593	2061.56	1770.94
1430	30.9809	2056.95	2063.71
1431	31.0026	2083.2	2348.7
1432	31.0243	2113.57	2459.6
1433	31.0459	2097	2340.3
1434	31.0676	2028.19	2191.17
1435	31.0893	1966.38	2084.91
1436	31.1109	1955.1	2056.25
1437	31.1326	1956.77	2145.8
1438	31.1543	1908.71	2104.59
1439	31.1759	1820.13	1872
1440	31.1976	1761.36	1664.72
1441	31.2193	1762.65	1482.64
1442	31.2409	1778.08	1264.72
1443	31.2626	1767.46	1151.81
1444	31.2843	1765.57	1262.29
1445	31.3059	1826.74	1432.3
1446	31.3276	1928.88	1465.23
1447	31.3493	1993.49	1538.98
1448	31.3709	1997.65	1769.54
1449	31.3926	1998.21	1899.08
1450	31.4142	2027.18	1944.66
1451	31.4359	2035.44	1924.51
1452	31.4576	1982.84	1710.39
1453	31.4792	1922	1525.58
1454	31.5009	1931.8	1600.16
1455	31.5226	2007.34	1824.79
1456	31.5442	2079.64	1991.49
1457	31.5659	2123.47	2071.79
1458	31.5876	2180.02	2004.87
1459	31.6092	2274.28	1734.15
1460	31.6309	2375.94	1464.49
1461	31.6526	2465.06	1343.96
1462	31.6742	2581.26	1391.28
1463	31.6959	2766.55	1710.24
1464	31.7176	2995.26	2271.6
1465	31.7392	3206.56	2736.48
1466	31.7609	3389.74	2817.62
1467	31.7826	3599.76	2511.37
1468	31.8042	3897.24	2230.2
1469	31.8259	4302.51	2478.15
1470	31.8476	4799.85	3409.89
1471	31.8692	5351.58	5009.77
1472	31.8909	5900.77	7433.77
1473	31.9125	6387.1	10824.1
1474	31.9342	6775.13	14366.4
1475	31.9559	7050.48	16453.7
1476	31.9775	7180	16493.9
1477	31.9992	7107.74	15070.3
1478	32.0209	6820.08	12745
1479	32.0425	6393.14	9990.94
1480	32.0642	5935.53	7390.61
1481	32.0859	5488.82	5390.03
1482	32.1075	5023.41	4171.12
1483	32.1292	4535.34	3603.26
1484	32.1509	4099.47	3305.41
1485	32.1725	3795.83	3048.63
1486	32.1942	3616.31	2794.51
1487	32.2159	3492.52	2390.38
1488	32.2375	3401.66	1943.44
1489	32.2592	3389.16	1888.81
1490	32.2809	3480.96	2267.78
1491	32.3025	3637.25	2659.68
1492	32.3242	3829.57	2924.61
1493	32.3458	4105.99	3190.17
1494	32.3675	4516.62	3327.22
1495	32.3892	5019.07	3467.83
1496	32.4108	5545.24	4132.31
1497	32.4325	6131.03	5500.94
1498	32.4542	6855.52	7525.11
1499	32.4758	7648.34	10345.6
1500	32.4975	8306.84	13419.8
1501	32.5192	8740.67	15263.6
1502	32.5408	9023.89	15632.4
1503	32.5625	9148.56	15525.6
1504	32.5842	8948.35	14751
1505	32.6058	8371.31	12775.8
1506	32.6275	7620.05	10455.9
1507	32.6492	6911.7	8752.64
1508	32.6708	6276.1	7564.73
1509	32.6925	5672.69	6553.63
1510	32.7142	5136.29	5756.21
1511	32.7358	4709.55	5147.15
1512	32.7575	4353.65	4528.48
1513	32.7791	4021.41	3853.71
1514	32.8008	3746.1	3170.64
1515	32.8225	3586.26	2549.51
1516	32.8441	3539.39	1993.32
1517	32.8658	3576.8	1441.94
1518	32.8875	3718.09	1055.46
1519	32.9091	3996.04	1036.01
1520	32.9308	4376.53	1305.41
1521	32.9525	4796.61	1725.32
1522	32.9741	5263.5	2490.27
1523	32.9958	5811.94	4001.4
1524	33.0175	6371.39	6324.82
1525	33.0391	6811.78	9222.81
1526	33.0608	7122.5	12422.7
1527	33.0825	7369.43	15150.2
1528	33.1041	7469.82	16283.1
1529	33.1258	7245.06	15396.8
1530	33.1474	6738.73	13194.2
1531	33.1691	6226.93	10829
1532	33.1908	5840.24	8790.99
1533	33.2124	5416.49	6833.81
1534	33.2341	4816.23	4949.84
1535	33.2558	4164.74	3593.34
1536	33.2774	3665.04	2836.37
1537	33.2991	3334.99	2283.07
1538	33.3208	3057.66	1905.93
1539	33.3424	2788.65	1870.33
1540	33.3641	2582.28	1771.19
1541	33.3858	2455.3	1397.15
1542	33.4074	2346.2	1222.64
1543	33.4291	2216.76	1334.59
1544	33.4508	2101.31	1387.84
1545	33.4724	2031.25	1413.14
1546	33.4941	1986.16	1627.85
1547	33.5158	1949.56	1887.82
1548	33.5374	1945.2	1983.61
1549	33.5591	1976.77	1992.04
1550	33.5808	1988.29	1898.13
1551	33.6024	1940.15	1620.7
1552	33.6241	1884.03	1362.01
1553	33.6457	1893.27	1253.62
1554	33.6674	1943.92	1179.93
1555	33.6891	1941.54	1136.98
1556	33.7107	1854.16	1158.04
1557	33.7324	1745.97	1169.96
1558	33.7541	1682.87	1326.63
1559	33.7757	1668.5	1854.55
1560	33.7974	1677.27	2305.19
1561	33.8191	1696.25	2120.26
1562	33.8407	1717.73	1560.28
1563	33.8624	1731.64	1081.52
1564	33.8841	1748.09	786.383
1565	33.9057	1790.73	629.175
1566	33.9274	1844.12	665.928
1567	33.9491	1851.34	946.276
1568	33.9707	1797.88	1324.21
1569	33.9924	1754.05	1538.89
1570	34.014	1792.26	1479.03
1571	34.0357	1895.14	1367.19
1572	34.0574	1986.37	1359.84
1573	34.079	2025.14	1339.59
1574	34.1007	2028.11	1296.85
1575	34.1224	2020.77	1299.07
1576	34.144	2018.55	1323.05
1577	34.1657	2048.73	1434.54
1578	34.1874	2139.51	1768.75
1579	34.209	2276.96	2137.3
1580	34.2307	2409.48	2254.26
1581	34.2524	2509	2328.17
1582	34.274	2601.85	2550.36
1583	34.2957	2730.24	2488.56
1584	34.3174	2907.61	2050.26
1585	34.339	3119.66	1761.64
1586	34.3607	3347.82	1674.22
1587	34.3824	3587.34	1565.36
1588	34.404	3860.59	1695.12
1589	34.4257	4209.8	2333.95
1590	34.4474	4655.61	3230.71
1591	34.469	5167.93	4140.89
1592	34.4907	5696.05	5206.42
1593	34.5123	6210.35	6641.97
1594	34.534	6686.04	8607.48
1595	34.5557	7072.23	11072.1
1596	34.5773	7324.16	13529.9
1597	34.599	7438.12	15443.3
1598	34.6207	7403.63	16740.8
1599	34.6423	7170.02	17020.6
1600	34.664	6733.35	15354.9
1601	34.6857	6201.26	11989.8
1602	34.7073	5688.72	8443.4
1603	34.729	5206.31	5681.69
1604	34.7507	4730.49	3737.44
1605	34.7723	4318.36	2461.71
1606	34.794	4050.38	1849.68
1607	34.8157	3898.74	1893.91
1608	34.8373	3757.87	2348.47
1609	34.859	3599.66	2784.75
1610	34.8807	3508.89	2960.63
1611	34.9023	3554.65	2961.71
1612	34.924	3713.74	2877.5
1613	34.9456	3951.97	2614.07
1614	34.9673	4295.87	2214.18
1615	34.989	4765.16	1943.02
1616	35.0106	5309.39	2053.29
1617	35.0323	5895.27	2678.66
1618	35.054	6582.28	3828.14
1619	35.0756	7384.89	5636.95
1620	35.0973	8125.4	8550.32
1621	35.119	8604.57	12431.5
1622	35.1406	8866.71	15898.2
1623	35.1623	9074.5	17983.9
1624	35.184	9165.8	18824.2
1625	35.2056	8910.02	18028.8
1626	35.2273	8302.75	15519.5
1627	35.249	7620.97	12732.2
1628	35.2706	7047.67	10647.8
1629	35.2923	6490	8848.07
1630	35.3139	5831.49	7097.4
1631	35.3356	5158.63	5870.25
1632	35.3573	4644.82	5142.75
1633	35.3789	4341.08	4321.36
1634	35.4006	4170.75	3341.6
1635	35.4223	4061.7	2463.55
1636	35.4439	4011.29	1768.33
1637	35.4656	4053.22	1387.07
1638	35.4873	4220.45	1358.49
1639	35.5089	4540.24	1518.53
1640	35.5306	5024.58	1854.32
1641	35.5523	5645.57	2532.2
1642	35.5739	6330.69	3569.89
1643	35.5956	6991.65	5010.67
1644	35.6173	7561.6	7284.01
1645	35.6389	8016.74	10497
1646	35.6606	8364.01	13615.3
1647	35.6823	8580.36	15536.2
1648	35.7039	8567.32	16101.6
1649	35.7256	8228.17	15393.3
1650	35.7473	7607.99	13656.8
1651	35.7689	6887.18	11628.3
1652	35.7906	6210.63	9897.27
1653	35.8122	5591.34	8534.15
1654	35.8339	4998.05	7313.62
1655	35.8556	4455.73	6024.91
1656	35.8772	4013.29	4691.9
1657	35.8989	3665.21	3381.87
1658	35.9206	3360.12	2368.68
1659	35.9422	3069.83	1853.09
1660	35.9639	2814.97	1528.07
1661	35.9856	2632.4	1270.6
1662	36.0072	2540.06	1235.21
1663	36.0289	2516.44	1488.09
1664	36.0506	2492.46	1935.38
1665	36.0722	2393.63	2327.08
1666	36.0939	2229.04	2604.11
1667	36.1156	2108.04	2648.27
1668	36.1372	2112.47	2243.53
1669	36.1589	2175.97	1700.51
1670	36.1806	2164.95	1158.67
1671	36.2022	2068.33	677.765
1672	36.2239	2005.51	471.594
1673	36.2455	2027.39	632.743
1674	36.2672	2031.12	1122.67

## Sheet: Fig2e_FT_Zebrafish
Imaging depth [µm]	Contrast (WiL-2PM)	Contrast (LiL-2PM)
0	0	0
0.503125	0	0
1.00625	0	0
1.50937	0	0
2.0125	0.0690934	0
2.51562	0.131435	0
3.01875	0.171288	0.0484316
3.52188	0.203562	0.0829678
4.025	0.211122	0.0951786
4.52813	0.201041	0.0822385
5.03125	0.194637	0.0830011
5.53437	0.208027	0.093005
6.0375	0.213737	0.0953766
6.54063	0.211085	0.0872722
7.04375	0.204665	0.086847
7.54688	0.212022	0.0926046
8.05	0.20392	0.0811926
8.55312	0.192394	0.0766691
9.05625	0.195216	0.0765918
9.55937	0.196739	0.0740267
10.0625	0.194871	0.0683642
10.5656	0.180984	0.0588937
11.0687	0.175404	0.0489825
11.5719	0.174325	0.0453961
12.075	0.178796	0.0453756
12.5781	0.176277	0.0510147
13.0813	0.184272	0.0566469
13.5844	0.184556	0.0550038
14.0875	0.179966	0.0454041
14.5906	0.167639	0.0382473
15.0938	0.171032	0.0358524
15.5969	0.175124	0.0369924
16.1	0.1675	0.0377617
16.6031	0.170136	0.0371785
17.1062	0.170294	0.0441539
17.6094	0.17201	0.0448557
18.1125	0.162619	0.0463896
18.6156	0.163393	0.0489112
19.1187	0.16176	0.0520768
19.6219	0.163221	0.0508764
20.125	0.153637	0.051407
20.6281	0.156259	0.0531007
21.1313	0.16119	0.0527756
21.6344	0.165537	0.0534829
22.1375	0.157005	0.0515535
22.6406	0.161753	0.0493899
23.1438	0.166857	0.0504154
23.6469	0.155941	0.0478934
24.15	0.156976	0.0494598
24.6531	0.161328	0.0506216
25.1562	0.166269	0.0517981
25.6594	0.16241	0.051604
26.1625	0.168715	0.0513644
26.6656	0.176675	0.0513208
27.1687	0.184964	0.0536512
27.6719	0.17611	0.0568834
28.175	0.179523	0.0574716
28.6781	0.184685	0.0594073
29.1812	0.18684	0.0621627
29.6844	0.201127	0.0654035
30.1875	0.209297	0.066672
30.6906	0.213641	0.0665779
31.1938	0.208249	0.066393
31.6969	0.211149	0.0685274
32.2	0.214766	0.0713098
32.7031	0.21783	0.0706969
33.2062	0.214182	0.0712429
33.7094	0.217445	0.0709922
34.2125	0.218697	0.0709798
34.7156	0.218971	0.0713776
35.2188	0.213367	0.0702305
35.7219	0.215939	0.0699946
36.225	0.218658	0.0689024
36.7281	0.212877	0.0686036
37.2313	0.215265	0.0689707
37.7344	0.216562	0.0692125
38.2375	0.217504	0.069023
38.7406	0.209602	0.0675937
39.2437	0.210064	0.0640387
39.7469	0.211212	0.0639446
40.25	0.212018	0.0627262
40.7531	0.205188	0.0635335
41.2563	0.207071	0.0620596
41.7594	0.205283	0.0564612
42.2625	0.202244	0.0549611
42.7656	0.193767	0.0496229
43.2687	0.192586	0.0452134
43.7719	0.190869	0.0423664
44.275	0.177	0.0407038
44.7781	0.177007	0.0334475
45.2812	0.17856	0.0337935
45.7844	0.177857	0.0301911
46.2875	0.16465	0.0274708
46.7906	0.159659	0.026378
47.2938	0.155335	0.0228743
47.7969	0.153359	0.0216037
48.3	0.141788	0.0236031
48.8031	0.141063	0.024818
49.3062	0.137353	0.0265346
49.8094	0.131462	0.0275077
50.3125	0.120431	0.0308397
50.8156	0.121553	0.0316004
51.3188	0.121676	0.0353483
51.8219	0.112753	0.0328603
52.325	0.113359	0.0333945
52.8281	0.116324	0.0330073
53.3312	0.118031	0.0318096
53.8344	0.111259	0.0337636
54.3375	0.106085	0.0312459
54.8406	0.106486	0.0324459
55.3438	0.105897	0.028914
55.8469	0.101279	0.0308795
56.35	0.103501	0.0293417
56.8531	0.103453	0.0278169
57.3563	0.0948686	0.0269349
57.8594	0.0902226	0.0262964
58.3625	0.0877838	0.0246792
58.8656	0.0838648	0.0260272
59.3687	0.0784801	0.0252597
59.8719	0.0795921	0.0234997
60.375	0.0788312	0.0220785
60.8781	0.0766017	0.023182
61.3813	0.0747257	0.0222928
61.8844	0.0770139	0.0217935
62.3875	0.078152	0.0212111
62.8906	0.075563	0.0204053
63.3937	0.072898	0.0207834
63.8969	0.070224	0.0202742
64.4	0.0695363	0.0181815
64.9031	0.0694872	0.0203747
65.4062	0.070257	0.0182775
65.9094	0.0711013	0.0167815
66.4125	0.0685574	0.0189718
66.9156	0.06671	0.0170839
67.4188	0.0609337	0.0170939
67.9219	0.0557293	0.0172573
68.425	0.0522856	0.0146676
68.9281	0.0532488	0.0154091
69.4313	0.0511404	0.0152356
69.9344	0.0489702	0.0146881
70.4375	0.0465602	0.0164453
70.9406	0.0531543	0.013724
71.4437	0.0586358	0.0145588
71.9469	0.06146	0.0162824
72.45	0.0643213	0.0176234
72.9531	0.05524	0.0151051
73.4562	0.0461768	0.0154539
73.9594	0.0421685	0.0130275
74.4625	0.0444495	0.0123328
74.9656	0.0460557	0.0121992
75.4688	0.0460666	0.0118006
75.9719	0.0444449	0.0105793
76.475	0.0503183	0.00986321
76.9781	0.0429581	0.0118476
77.4813	0.0357583	0.00983049
77.9844	0.0306939	0.0110792
78.4875	0.0340657	0.0122502
78.9906	0.0286516	0.0100176
79.4938	0.0264079	0.00973575
79.9969	0.0294371	0.000444212
80.5	0.0276698	0

## Sheet: Fig3d_Line_width
Distance_(µm)	Gray_Value	Y1
0	4103.25	137.35
0.0325	4431.65	129.695
0.065	4769.23	113.081
0.0975	5142.42	62.236
0.13	5554.87	18.847
0.1625	5979.19	3.744
0.195	6520.92	1.287
0.2275	7164.51	0.542
0.26	7845.27	0.75
0.2925	8709.47	5.335
0.325	9900.52	69.984
0.3575	11311.4	386.259
0.39	12971.5	1673.13
0.4225	14891.3	4201.3
0.455	17048.4	7586.76
0.4875	19407	10989.8
0.52	21914.1	15897.6
0.5525	24334.5	23521
0.585	26406.5	35159.8
0.6175	28278.7	46508
0.65	30038.2	53295.4
0.6825	31558.5	50296.7
0.715	32693	40574.5
0.7475	33542.4	30379.7
0.78	34257	23150
0.8125	35068.2	21222.8
0.845	36050	23302.4
0.8775	37165.8	29292
0.91	38123.4	40790.4
0.9425	38748.1	53753.8
0.975	39169	63110
1.0075	39470.5	64059.7
1.04	39388	55688.1
1.0725	38890.5	42817.2
1.105	38172.7	28857.5
1.1375	37390.7	18408.6
1.17	36573.2	13705.2
1.2025	35793.2	14167.3
1.235	35391.9	19619.9
1.2675	35466.8	29124.1
1.3	35644.8	41900.3
1.3325	35801.4	52386.7
1.365	35819.3	53877.8
1.3975	35586.7	45238.6
1.43	34984.9	32620.1
1.4625	34256.4	22177.3
1.495	33585.8	15970.7
1.5275	32928.9	14016.2
1.56	32283	13802.2
1.5925	31729.6	15005.5
1.625	31483.3	18601.7
1.6575	31802.2	22591.6
1.69	32385.3	26161.2
1.7225	32999.7	30652.8
1.755	33421	37492.6
1.7875	33711.2	45643.7
1.82	33777.1	52945.4
1.8525	33535.8	51548.4
1.885	32727.8	39391.3
1.9175	31516.5	23562.9
1.95	30209.7	10549.5
1.9825	29175.6	4497.28
2.015	28464.9	2132.58
2.0475	28232.2	1646.37
2.08	28457.9	2645.02
2.1125	29040.6	6576.04
2.145	29990.2	14581.9
2.1775	31249.6	27593.5
2.21	32707.7	41709.9
2.2425	34313.5	50951.1
2.275	35737.5	55130.5
2.3075	36769.5	55081.3
2.34	37515.2	52981.7
2.3725	37868.1	51224.3
2.405	37944.4	50247.2
2.4375	37876.1	48824
2.47	37755	45711.8
2.5025	37421	42791
2.535	37053.7	41899.7
2.5675	36796.5	43879.9
2.6	36404.6	44440.2
2.6325	35802.1	44081
2.665	34927.1	44593.7
2.6975	33966.5	46976.4
2.73	32882	48897.4
2.7625	31440.6	48811.4
2.795	29734.4	46315.8
2.8275	27944.4	39208.4
2.86	25953.8	28717.6
2.8925	23505.7	17496.6
2.925	20888.2	9170.11
2.9575	18419.5	4213.75
2.99	16255.1	1568.6
3.0225	14284.6	584.745
3.055	12536.1	282.191
3.0875	11014.1	128.272
3.12	9771.58	57.129
3.1525	8702.49	27.486
3.185	7753.34	19.207
3.2175	6925.92	15.839
3.25	6274.27	12.841
3.2825	5826.34	10.412
3.315	5511.86	11.205
3.3475	5192.13	13.381
3.38	4846.57	14.578

## Sheet: Fig3d_FRC_plot
Spatial_Frequency	FRC	Smoothed_FRC	Threshold
0	1	1.001	0.1428
0.000862	0.99999	1.00082	0.1428
0.001724	0.99996	1.00063	0.1428
0.002586	0.99994	1.00045	0.1428
0.003448	0.9999	1.00026	0.1428
0.00431	0.99994	1.00006	0.1428
0.005172	0.99989	0.99987	0.1428
0.006034	0.99993	0.99968	0.1428
0.006897	0.99991	0.99948	0.1428
0.007759	0.99981	0.99928	0.1428
0.008621	0.99979	0.99908	0.1428
0.009483	0.99974	0.99888	0.1428
0.010345	0.99945	0.99868	0.1428
0.011207	0.99896	0.99848	0.1428
0.012069	0.99878	0.99828	0.1428
0.012931	0.99853	0.99807	0.1428
0.013793	0.9983	0.99787	0.1428
0.014655	0.99821	0.99766	0.1428
0.015517	0.99774	0.99745	0.1428
0.016379	0.99698	0.99723	0.1428
0.017241	0.9967	0.99696	0.1428
0.018103	0.99664	0.99667	0.1428
0.018966	0.9967	0.99636	0.1428
0.019828	0.99619	0.99603	0.1428
0.02069	0.99661	0.99569	0.1428
0.021552	0.99633	0.99533	0.1428
0.022414	0.99531	0.99495	0.1428
0.023276	0.99475	0.99455	0.1428
0.024138	0.99484	0.99413	0.1428
0.025	0.99431	0.99369	0.1428
0.025862	0.9941	0.99324	0.1428
0.026724	0.99442	0.99276	0.1428
0.027586	0.99364	0.99226	0.1428
0.028448	0.99196	0.99174	0.1428
0.02931	0.99093	0.99118	0.1428
0.030172	0.99139	0.99061	0.1428
0.031034	0.99136	0.99	0.1428
0.031897	0.99128	0.98937	0.1428
0.032759	0.98965	0.98872	0.1428
0.033621	0.98859	0.98804	0.1428
0.034483	0.98735	0.98734	0.1428
0.035345	0.98705	0.98662	0.1428
0.036207	0.98726	0.98589	0.1428
0.037069	0.9844	0.98515	0.1428
0.037931	0.98455	0.98439	0.1428
0.038793	0.98565	0.98364	0.1428
0.039655	0.98514	0.98287	0.1428
0.040517	0.98214	0.9821	0.1428
0.041379	0.98024	0.98132	0.1428
0.042241	0.97846	0.98052	0.1428
0.043103	0.97821	0.9797	0.1428
0.043966	0.97888	0.97885	0.1428
0.044828	0.97942	0.97798	0.1428
0.04569	0.97743	0.97708	0.1428
0.046552	0.97461	0.97613	0.1428
0.047414	0.97358	0.97515	0.1428
0.048276	0.97628	0.97413	0.1428
0.049138	0.97581	0.97306	0.1428
0.05	0.9717	0.97195	0.1428
0.050862	0.97181	0.97081	0.1428
0.051724	0.97227	0.96961	0.1428
0.052586	0.97369	0.96838	0.1428
0.053448	0.97264	0.96709	0.1428
0.05431	0.96974	0.96576	0.1428
0.055172	0.96818	0.96439	0.1428
0.056034	0.96366	0.96297	0.1428
0.056897	0.96075	0.96151	0.1428
0.057759	0.9626	0.96	0.1428
0.058621	0.95904	0.95844	0.1428
0.059483	0.95847	0.95685	0.1428
0.060345	0.95969	0.95521	0.1428
0.061207	0.95159	0.95355	0.1428
0.062069	0.9485	0.95186	0.1428
0.062931	0.94721	0.95016	0.1428
0.063793	0.95282	0.94845	0.1428
0.064655	0.94808	0.94672	0.1428
0.065517	0.94627	0.94499	0.1428
0.066379	0.94039	0.94324	0.1428
0.067241	0.93849	0.94148	0.1428
0.068103	0.93415	0.9397	0.1428
0.068966	0.93942	0.9379	0.1428
0.069828	0.93962	0.93607	0.1428
0.07069	0.9306	0.9342	0.1428
0.071552	0.93318	0.93229	0.1428
0.072414	0.92998	0.93034	0.1428
0.073276	0.93094	0.92834	0.1428
0.074138	0.92607	0.92633	0.1428
0.075	0.92462	0.92431	0.1428
0.075862	0.92597	0.92229	0.1428
0.076724	0.93104	0.92027	0.1428
0.077586	0.92407	0.91823	0.1428
0.078448	0.91826	0.91617	0.1428
0.07931	0.91525	0.91408	0.1428
0.080172	0.91505	0.91196	0.1428
0.081034	0.90668	0.90981	0.1428
0.081897	0.91032	0.90762	0.1428
0.082759	0.90613	0.90537	0.1428
0.083621	0.90159	0.90304	0.1428
0.084483	0.89304	0.90061	0.1428
0.085345	0.89523	0.89808	0.1428
0.086207	0.88804	0.89544	0.1428
0.087069	0.89269	0.89272	0.1428
0.087931	0.89202	0.88992	0.1428
0.088793	0.89	0.88707	0.1428
0.089655	0.89599	0.88417	0.1428
0.090517	0.90249	0.88125	0.1428
0.091379	0.88904	0.8783	0.1428
0.092241	0.861	0.87532	0.1428
0.093103	0.86206	0.87232	0.1428
0.093966	0.88286	0.86928	0.1428
0.094828	0.87022	0.86619	0.1428
0.09569	0.87179	0.86301	0.1428
0.096552	0.87682	0.85971	0.1428
0.097414	0.8581	0.85627	0.1428
0.098276	0.83804	0.85269	0.1428
0.099138	0.83328	0.84895	0.1428
0.1	0.84615	0.84507	0.1428
0.100862	0.83334	0.84106	0.1428
0.101724	0.84172	0.83696	0.1428
0.102586	0.84896	0.83279	0.1428
0.103448	0.83739	0.82857	0.1428
0.10431	0.82847	0.82431	0.1428
0.105172	0.83273	0.81999	0.1428
0.106034	0.8124	0.81561	0.1428
0.106897	0.81241	0.81115	0.1428
0.107759	0.81834	0.80657	0.1428
0.108621	0.82252	0.80187	0.1428
0.109483	0.79776	0.79704	0.1428
0.110345	0.78277	0.79208	0.1428
0.111207	0.77118	0.787	0.1428
0.112069	0.77421	0.7818	0.1428
0.112931	0.77717	0.77646	0.1428
0.113793	0.76942	0.77098	0.1428
0.114655	0.77355	0.76537	0.1428
0.115517	0.77479	0.75964	0.1428
0.116379	0.76858	0.75381	0.1428
0.117241	0.76105	0.74789	0.1428
0.118103	0.75392	0.74191	0.1428
0.118966	0.74045	0.73587	0.1428
0.119828	0.72837	0.72981	0.1428
0.12069	0.70863	0.72375	0.1428
0.121552	0.72677	0.71768	0.1428
0.122414	0.70683	0.71163	0.1428
0.123276	0.69304	0.70557	0.1428
0.124138	0.70067	0.6995	0.1428
0.125	0.69994	0.69341	0.1428
0.125862	0.68609	0.68732	0.1428
0.126724	0.68365	0.68125	0.1428
0.127586	0.6795	0.67525	0.1428
0.128448	0.65901	0.66935	0.1428
0.12931	0.6545	0.66356	0.1428
0.130172	0.66109	0.65787	0.1428
0.131034	0.65052	0.65224	0.1428
0.131897	0.62283	0.64665	0.1428
0.132759	0.6129	0.64106	0.1428
0.133621	0.63515	0.63545	0.1428
0.134483	0.65045	0.62979	0.1428
0.135345	0.62788	0.62406	0.1428
0.136207	0.62212	0.61819	0.1428
0.137069	0.61855	0.61214	0.1428
0.137931	0.61824	0.60585	0.1428
0.138793	0.57116	0.59934	0.1428
0.139655	0.56895	0.59261	0.1428
0.140517	0.61599	0.58569	0.1428
0.141379	0.61095	0.57858	0.1428
0.142241	0.61446	0.57131	0.1428
0.143103	0.5919	0.56387	0.1428
0.143966	0.58934	0.55626	0.1428
0.144828	0.54643	0.54847	0.1428
0.14569	0.53725	0.54046	0.1428
0.146552	0.53049	0.53226	0.1428
0.147414	0.50939	0.52389	0.1428
0.148276	0.54516	0.51537	0.1428
0.149138	0.54193	0.50675	0.1428
0.15	0.5043	0.49805	0.1428
0.150862	0.47728	0.48932	0.1428
0.151724	0.44494	0.48058	0.1428
0.152586	0.42978	0.47187	0.1428
0.153448	0.43596	0.46322	0.1428
0.15431	0.47976	0.45469	0.1428
0.155172	0.46655	0.44632	0.1428
0.156034	0.40888	0.43818	0.1428
0.156897	0.41762	0.43033	0.1428
0.157759	0.42578	0.42284	0.1428
0.158621	0.40289	0.41573	0.1428
0.159483	0.405	0.40896	0.1428
0.160345	0.36986	0.40249	0.1428
0.161207	0.34946	0.39624	0.1428
0.162069	0.40454	0.39016	0.1428
0.162931	0.40898	0.38423	0.1428
0.163793	0.3515	0.37847	0.1428
0.164655	0.35276	0.37288	0.1428
0.165517	0.3752	0.36748	0.1428
0.166379	0.32841	0.3622	0.1428
0.167241	0.3682	0.35697	0.1428
0.168103	0.38759	0.35173	0.1428
0.168966	0.32597	0.34646	0.1428
0.169828	0.35974	0.34116	0.1428
0.17069	0.31745	0.33584	0.1428
0.171552	0.34424	0.33049	0.1428
0.172414	0.34587	0.32504	0.1428
0.173276	0.36624	0.31946	0.1428
0.174138	0.3364	0.3137	0.1428
0.175	0.28886	0.30772	0.1428
0.175862	0.29961	0.30146	0.1428
0.176724	0.26249	0.29486	0.1428
0.177586	0.27358	0.28788	0.1428
0.178448	0.28919	0.28058	0.1428
0.17931	0.31087	0.27299	0.1428
0.180172	0.32907	0.26517	0.1428
0.181034	0.27926	0.25717	0.1428
0.181897	0.24722	0.24908	0.1428
0.182759	0.20769	0.24098	0.1428
0.183621	0.21403	0.23292	0.1428
0.184483	0.24604	0.225	0.1428
0.185345	0.22941	0.21729	0.1428
0.186207	0.23648	0.20985	0.1428
0.187069	0.21097	0.20274	0.1428
0.187931	0.17245	0.19598	0.1428
0.188793	0.18203	0.1896	0.1428
0.189655	0.17322	0.18359	0.1428
0.190517	0.1515	0.17793	0.1428
0.191379	0.1231	0.17259	0.1428
0.192241	0.08291	0.16756	0.1428
0.193103	0.11472	0.16288	0.1428
0.193966	0.1646	0.1586	0.1428
0.194828	0.13462	0.15479	0.1428
0.19569	0.12117	0.15146	0.1428
0.196552	0.13897	0.14857	0.1428
0.197414	0.14993	0.14607	0.1428
0.198276	0.11463	0.14395	0.1428
0.199138	0.13444	0.14218	0.1428
0.2	0.16242	0.14078	0.1428
0.200862	0.13518	0.13973	0.1428
0.201724	0.16502	0.13902	0.1428
0.202586	0.14438	0.13858	0.1428
0.203448	0.12291	0.13838	0.1428
0.20431	0.14494	0.13836	0.1428
0.205172	0.16011	0.13842	0.1428
0.206034	0.13794	0.13845	0.1428
0.206897	0.11972	0.13834	0.1428
0.207759	0.12811	0.13802	0.1428
0.208621	0.16746	0.13746	0.1428
0.209483	0.15575	0.13671	0.1428
0.210345	0.13526	0.13576	0.1428
0.211207	0.12931	0.1346	0.1428
0.212069	0.09331	0.13319	0.1428
0.212931	0.1419	0.13148	0.1428
0.213793	0.16472	0.12948	0.1428
0.214655	0.12014	0.12717	0.1428
0.215517	0.13678	0.12459	0.1428
0.216379	0.11436	0.12179	0.1428
0.217241	0.12555	0.11879	0.1428
0.218103	0.14584	0.11561	0.1428
0.218966	0.18923	0.11225	0.1428
0.219828	0.13356	0.10873	0.1428
0.22069	0.09968	0.10508	0.1428
0.221552	0.06117	0.10133	0.1428
0.222414	0.07455	0.09754	0.1428
0.223276	0.114	0.09376	0.1428
0.224138	0.1314	0.09004	0.1428
0.225	0.10908	0.08642	0.1428
0.225862	0.07856	0.08289	0.1428
0.226724	0.04636	0.0794	0.1428
0.227586	0.05158	0.07594	0.1428
0.228448	0.04735	0.07248	0.1428
0.22931	0.03409	0.06903	0.1428
0.230172	0.04234	0.0656	0.1428
0.231034	0.07493	0.06219	0.1428
0.231897	0.07023	0.0588	0.1428
0.232759	0.0257	0.05543	0.1428
0.233621	0.03165	0.05211	0.1428
0.234483	0.0265	0.04882	0.1428
0.235345	0.02935	0.04556	0.1428
0.236207	0.05201	0.04231	0.1428
0.237069	0.07335	0.03909	0.1428
0.237931	0.07186	0.03592	0.1428
0.238793	0.06696	0.03288	0.1428
0.239655	0.05496	0.03007	0.1428
0.240517	0.04579	0.02752	0.1428
0.241379	0.0212	0.02524	0.1428
0.242241	0.02892	0.02316	0.1428
0.243103	0.01255	0.02126	0.1428
0.243966	0.01637	0.01948	0.1428
0.244828	0.01222	0.01785	0.1428
0.24569	-0.0066	0.01636	0.1428
0.246552	0.00015	0.01504	0.1428
0.247414	-0.00934	0.01388	0.1428
0.248276	-0.01226	0.01289	0.1428
0.249138	-0.01415	0.01206	0.1428
0.25	-0.04802	0.01142	0.1428
0.250862	-0.02664	0.01104	0.1428
0.251724	0.00355	0.01099	0.1428
0.252586	-0.00643	0.01135	0.1428
0.253448	-0.00793	0.01216	0.1428
0.25431	0.02409	0.01341	0.1428
0.255172	0.05911	0.01504	0.1428
0.256034	0.02733	0.017	0.1428
0.256897	0.00702	0.0192	0.1428
0.257759	0.02531	0.02159	0.1428
0.258621	0.01021	0.02408	0.1428
0.259483	0.00258	0.02661	0.1428
0.260345	0.04318	0.0291	0.1428
0.261207	0.05289	0.03148	0.1428
0.262069	0.03015	0.03368	0.1428
0.262931	0.03014	0.03563	0.1428
0.263793	0.04369	0.03732	0.1428
0.264655	0.03015	0.03873	0.1428
0.265517	0.05592	0.03987	0.1428
0.266379	0.07498	0.04073	0.1428
0.267241	0.06326	0.04135	0.1428
0.268103	0.08646	0.04178	0.1428
0.268966	0.04485	0.04204	0.1428
0.269828	0.0455	0.04216	0.1428
0.27069	0.03452	0.04216	0.1428
0.271552	0.04672	0.04202	0.1428
0.272414	0.04805	0.04175	0.1428
0.273276	0.06397	0.04131	0.1428
0.274138	0.04473	0.0407	0.1428
0.275	0.02043	0.03994	0.1428
0.275862	0.0411	0.03905	0.1428
0.276724	0.0218	0.03807	0.1428
0.277586	0.01668	0.03701	0.1428
0.278448	0.03531	0.03592	0.1428
0.27931	0.04555	0.03485	0.1428
0.280172	0.05703	0.0339	0.1428
0.281034	0.01006	0.03315	0.1428
0.281897	0.01462	0.03261	0.1428
0.282759	0.01505	0.03229	0.1428
0.283621	0.04843	0.03219	0.1428
0.284483	0.03075	0.0323	0.1428
0.285345	0.02523	0.03261	0.1428
0.286207	0.03304	0.03312	0.1428
0.287069	0.00973	0.03385	0.1428
0.287931	0.04805	0.03479	0.1428
0.288793	0.02073	0.03594	0.1428
0.289655	0.00726	0.03725	0.1428
0.290517	0.04512	0.03868	0.1428
0.291379	0.03085	0.04017	0.1428
0.292241	0.00965	0.0417	0.1428
0.293103	0.03603	0.04325	0.1428
0.293966	0.02761	0.04482	0.1428
0.294828	0.07399	0.04638	0.1428
0.29569	0.11232	0.04791	0.1428
0.296552	0.0402	0.04932	0.1428
0.297414	0.01957	0.05054	0.1428
0.298276	0.02673	0.05148	0.1428
0.299138	0.06851	0.05211	0.1428
0.3	0.0771	0.05242	0.1428
0.300862	0.06458	0.05239	0.1428
0.301724	0.08297	0.05199	0.1428
0.302586	0.09822	0.05123	0.1428
0.303448	0.06125	0.05009	0.1428
0.30431	0.05878	0.04858	0.1428
0.305172	0.06179	0.0467	0.1428
0.306034	0.05176	0.04448	0.1428
0.306897	0.05939	0.04197	0.1428
0.307759	0.06367	0.03923	0.1428
0.308621	0.07211	0.03628	0.1428
0.309483	0.06018	0.03318	0.1428
0.310345	0.03728	0.02998	0.1428
0.311207	0.01568	0.02672	0.1428
0.312069	0.01135	0.02342	0.1428
0.312931	-0.01487	0.02009	0.1428
0.313793	-0.00875	0.01675	0.1428
0.314655	0.01024	0.01347	0.1428
0.315517	0.0055	0.01031	0.1428
0.316379	-0.022	0.00729	0.1428
0.317241	-0.00308	0.00442	0.1428
0.318103	-0.00428	0.0017	0.1428
0.318966	-0.03427	-0.00085	0.1428
0.319828	-0.02829	-0.00325	0.1428
0.32069	-0.00383	-0.00549	0.1428
0.321552	-0.00776	-0.00755	0.1428
0.322414	-0.00449	-0.00939	0.1428
0.323276	-0.01522	-0.011	0.1428
0.324138	-0.02432	-0.01236	0.1428
0.325	-0.01506	-0.0135	0.1428
0.325862	0.00333	-0.01446	0.1428
0.326724	-0.01905	-0.01528	0.1428
0.327586	-0.00993	-0.01604	0.1428
0.328448	0.00376	-0.01676	0.1428
0.32931	0.01561	-0.01744	0.1428
0.330172	-0.00377	-0.0181	0.1428
0.331034	-0.04088	-0.01875	0.1428
0.331897	-0.0404	-0.01943	0.1428
0.332759	-0.02818	-0.02016	0.1428
0.333621	-0.03449	-0.02092	0.1428
0.334483	-0.01103	-0.02167	0.1428
0.335345	-0.03083	-0.02236	0.1428
0.336207	-0.04436	-0.02293	0.1428
0.337069	-0.01991	-0.02335	0.1428
0.337931	-0.01224	-0.02362	0.1428
0.338793	-0.01355	-0.02371	0.1428
0.339655	-0.02928	-0.02363	0.1428
0.340517	-0.02842	-0.02335	0.1428
0.341379	-0.02389	-0.02285	0.1428
0.342241	-0.04583	-0.02212	0.1428
0.343103	-0.04979	-0.02116	0.1428
0.343966	-0.00425	-0.01998	0.1428
0.344828	-0.02692	-0.01861	0.1428
0.34569	-0.02549	-0.01705	0.1428
0.346552	-0.05062	-0.01533	0.1428
0.347414	-0.05214	-0.01345	0.1428
0.348276	-0.01319	-0.0114	0.1428
0.349138	-0.01206	-0.00914	0.1428
0.35	0.02414	-0.00667	0.1428
0.350862	0.03235	-0.00399	0.1428
0.351724	-0.00929	-0.00115	0.1428
0.352586	-0.0153	0.00176	0.1428
0.353448	-0.01836	0.00468	0.1428
0.35431	-0.00631	0.00755	0.1428
0.355172	0.0304	0.01028	0.1428
0.356034	0.01099	0.01282	0.1428
0.356897	0.01899	0.01511	0.1428
0.357759	0.0293	0.01709	0.1428
0.358621	0.0181	0.01875	0.1428
0.359483	0.00291	0.02005	0.1428
0.360345	0.02383	0.021	0.1428
0.361207	0.04676	0.02164	0.1428
0.362069	0.05653	0.02201	0.1428
0.362931	0.05774	0.02217	0.1428
0.363793	0.07045	0.02216	0.1428
0.364655	0.06264	0.02206	0.1428
0.365517	0.04243	0.02187	0.1428
0.366379	0.02585	0.0216	0.1428
0.367241	0.01291	0.02124	0.1428
0.368103	0.02408	0.02077	0.1428
0.368966	0.00358	0.02016	0.1428
0.369828	0.00534	0.0194	0.1428
0.37069	0.01305	0.01851	0.1428
0.371552	-0.00078	0.0175	0.1428
0.372414	0.01066	0.0164	0.1428
0.373276	-0.0083	0.01521	0.1428
0.374138	-0.01285	0.01399	0.1428
0.375	-0.02865	0.01277	0.1428
0.375862	0.0139	0.01161	0.1428
0.376724	0.03707	0.01059	0.1428
0.377586	0.00538	0.00975	0.1428
0.378448	0.01721	0.00913	0.1428
0.37931	0.02216	0.00876	0.1428
0.380172	0.00208	0.00863	0.1428
0.381034	0.00094	0.0087	0.1428
0.381897	0.00447	0.00895	0.1428
0.382759	0.03497	0.00934	0.1428
0.383621	0.03074	0.00985	0.1428
0.384483	-0.00018	0.01045	0.1428
0.385345	0.00392	0.0111	0.1428
0.386207	-0.01014	0.01181	0.1428
0.387069	0.00221	0.01256	0.1428
0.387931	0.02528	0.01333	0.1428
0.388793	0.00327	0.01409	0.1428
0.389655	0.01725	0.01481	0.1428
0.390517	0.0071	0.01545	0.1428
0.391379	0.01573	0.016	0.1428
0.392241	0.00789	0.01646	0.1428
0.393103	-0.00588	0.01683	0.1428
0.393966	0.01807	0.01709	0.1428
0.394828	0.0398	0.01721	0.1428
0.39569	0.01704	0.01716	0.1428
0.396552	0.00737	0.01695	0.1428
0.397414	0.03761	0.01657	0.1428
0.398276	0.04592	0.01606	0.1428
0.399138	0.02156	0.01546	0.1428
0.4	0.00272	0.01478	0.1428
0.400862	0.0447	0.01402	0.1428
0.401724	0.05206	0.01321	0.1428
0.402586	0.03542	0.0124	0.1428
0.403448	0.02832	0.0116	0.1428
0.40431	0.00412	0.01085	0.1428
0.405172	0.00145	0.01016	0.1428
0.406034	-0.01326	0.00953	0.1428
0.406897	0.0057	0.00896	0.1428
0.407759	0.01328	0.00845	0.1428
0.408621	-0.01337	0.00798	0.1428
0.409483	-0.01051	0.00753	0.1428
0.410345	-0.0191	0.00709	0.1428
0.411207	-0.03847	0.00668	0.1428
0.412069	-0.00812	0.00631	0.1428
0.412931	-0.00054	0.00602	0.1428
0.413793	0.00429	0.00584	0.1428
0.414655	0.00146	0.0058	0.1428
0.415517	-0.01069	0.00592	0.1428
0.416379	0.0188	0.00616	0.1428
0.417241	0.01741	0.00652	0.1428
0.418103	0.01338	0.00694	0.1428
0.418966	0.0273	0.00739	0.1428
0.419828	0.01527	0.00781	0.1428
0.42069	0.03021	0.00818	0.1428
0.421552	0.03685	0.00849	0.1428
0.422414	0.02705	0.00874	0.1428
0.423276	0.00399	0.00895	0.1428
0.424138	-0.00895	0.00912	0.1428
0.425	0.00843	0.00925	0.1428
0.425862	-0.00458	0.00934	0.1428
0.426724	0.00649	0.00939	0.1428
0.427586	0.03721	0.00942	0.1428
0.428448	0.03233	0.00944	0.1428
0.42931	0.00457	0.00945	0.1428
0.430172	0.00152	0.00944	0.1428
0.431034	0.01732	0.0094	0.1428
0.431897	-0.01164	0.00934	0.1428
0.432759	-0.0361	0.00925	0.1428
0.433621	-0.0293	0.00917	0.1428
0.434483	-0.00108	0.0091	0.1428
0.435345	0.01697	0.00904	0.1428
0.436207	0.00176	0.00901	0.1428
0.437069	0.00723	0.00902	0.1428
0.437931	0.02915	0.00911	0.1428
0.438793	0.02475	0.0093	0.1428
0.439655	0.02137	0.00961	0.1428
0.440517	0.03615	0.01004	0.1428
0.441379	0.0213	0.01061	0.1428
0.442241	0.02339	0.01132	0.1428
0.443103	0.00722	0.01216	0.1428
0.443966	0.0061	0.01313	0.1428
0.444828	0.00887	0.01418	0.1428
0.44569	0.00317	0.01527	0.1428
0.446552	-0.00399	0.01635	0.1428
0.447414	0.01597	0.01741	0.1428
0.448276	0.01959	0.01844	0.1428
0.449138	0.01696	0.01941	0.1428
0.45	-0.0064	0.02032	0.1428
0.450862	-9e-05	0.02116	0.1428
0.451724	0.0059	0.02197	0.1428
0.452586	0.02872	0.02276	0.1428
0.453448	0.04255	0.02354	0.1428
0.45431	0.04867	0.02429	0.1428
0.455172	0.02801	0.02498	0.1428
0.456034	0.02049	0.02557	0.1428
0.456897	0.01226	0.02603	0.1428
0.457759	0.03667	0.02634	0.1428
0.458621	0.05258	0.02647	0.1428
0.459483	0.02416	0.02641	0.1428
0.460345	0.04442	0.02614	0.1428
0.461207	0.03986	0.02566	0.1428
0.462069	0.05858	0.02499	0.1428
0.462931	0.06054	0.02418	0.1428
0.463793	0.03076	0.02332	0.1428
0.464655	0.01617	0.02247	0.1428
0.465517	0.0126	0.02165	0.1428
0.466379	0.0101	0.02085	0.1428
0.467241	0.03545	0.02011	0.1428
0.468103	0.04258	0.01947	0.1428
0.468966	0.00394	0.01899	0.1428
0.469828	-0.01264	0.01872	0.1428
0.47069	-0.00453	0.01867	0.1428
0.471552	-0.019	0.01883	0.1428
0.472414	0.01384	0.01917	0.1428
0.473276	0.00796	0.01965	0.1428
0.474138	0.00173	0.02028	0.1428
0.475	-0.01678	0.02104	0.1428
0.475862	-0.0113	0.0219	0.1428
0.476724	-0.01598	0.02282	0.1428
0.477586	0.01731	0.02376	0.1428
0.478448	0.05184	0.02466	0.1428
0.47931	0.0856	0.02549	0.1428
0.480172	0.04279	0.02621	0.1428
0.481034	0.00603	0.02677	0.1428
0.481897	0.00315	0.02715	0.1428
0.482759	0.04158	0.0261	0.1428
0.483621	0.06933	0.0249	0.1428
0.484483	0.08803	0.0237	0.1428
0.485345	0.06922	0.02252	0.1428
0.486207	0.07121	0.02134	0.1428
0.487069	0.04408	0.02015	0.1428
0.487931	0.01647	0.01893	0.1428
0.488793	0.01981	0.01766	0.1428
0.489655	0.04533	0.01634	0.1428
0.490517	0.03678	0.01494	0.1428
0.491379	0.00203	0.01347	0.1428
0.492241	0.01188	0.01192	0.1428
0.493103	-0.01824	0.01028	0.1428
0.493966	-0.02647	0.00855	0.1428
0.494828	-0.00223	0.00673	0.1428
0.49569	0.00916	0.00481	0.1428
0.496552	-0.01743	0.00281	0.1428
0.497414	-0.02465	0.00073	0.1428
0.498276	-0.02063	-0.00144	0.1428

## Sheet: Fig4_Line_width
Distance_(µm)	LiL-2PM	LiL_SIM
0	1.19933	1.05748
0.0325	1.17943	1.1216
0.065	1.17334	1.14648
0.0975	1.17306	1.07784
0.13	1.18779	0.91108
0.1625	1.18641	0.71452
0.195	1.17327	0.62075
0.2275	1.18277	0.70289
0.26	1.2115	0.86399
0.2925	1.23484	0.97141
0.325	1.24968	0.99113
0.3575	1.24473	1.03144
0.39	1.22477	1.24827
0.4225	1.22579	1.59818
0.455	1.24513	1.91873
0.4875	1.25343	2.18386
0.52	1.25105	2.45366
0.5525	1.25255	2.6502
0.585	1.25328	2.70832
0.6175	1.25625	2.56763
0.65	1.26095	2.10655
0.6825	1.27206	1.47172
0.715	1.28894	0.96928
0.7475	1.26797	0.66065
0.78	1.21065	0.47522
0.8125	1.19447	0.39139
0.845	1.20764	0.38002
0.8775	1.21664	0.40903
0.91	1.22792	0.46003
0.9425	1.22566	0.47045
0.975	1.2146	0.42258
1.0075	1.21265	0.43168
1.04	1.21703	0.63283
1.0725	1.22548	1.02492
1.105	1.24169	1.49548
1.1375	1.26408	1.94038
1.17	1.28906	2.31828
1.2025	1.30292	2.6274
1.235	1.3071	2.86064
1.2675	1.31662	2.97954
1.3	1.33173	2.94212
1.3325	1.35344	2.80027
1.365	1.36563	2.69172
1.3975	1.38906	2.65891
1.43	1.38542	2.57665
1.4625	1.37392	2.42304
1.495	1.37348	2.21082
1.5275	1.35402	1.86829
1.56	1.33384	1.47151
1.5925	1.31854	1.19856
1.625	1.30021	1.01041
1.6575	1.28996	0.78901
1.69	1.28282	0.59559
1.7225	1.27664	0.52704
1.755	1.26608	0.54622
1.7875	1.25645	0.58626
1.82	1.24765	0.63196
1.8525	1.24304	0.63722
1.885	1.23634	0.55693
1.9175	1.2249	0.4085
1.95	1.21904	0.24154
1.9825	1.2144	0.11664
2.015	1.19804	0.06199
2.0475	1.18045	0.05511
2.08	1.17511	0.07238
2.1125	1.17776	0.11746
2.145	1.18229	0.2035
2.1775	1.19031	0.32106
2.21	1.19328	0.49059
2.2425	1.18959	0.82333
2.275	1.18939	1.37858
2.3075	1.19945	2.01231
2.34	1.22456	2.54046
2.3725	1.25606	2.90529
2.405	1.268	3.04522
2.4375	1.26901	2.93583
2.47	1.29386	2.80972
2.5025	1.30977	2.94101
2.535	1.30708	3.1824
2.5675	1.27615	3.16434
2.6	1.25858	2.93533
2.6325	1.27894	2.77841
2.665	1.27954	2.61879
2.6975	1.26295	2.39451
2.73	1.2564	2.2775
2.7625	1.25827	2.19048
2.795	1.24708	1.81945
2.8275	1.22311	1.31569
2.86	1.20915	0.938
2.8925	1.20178	0.6678
2.925	1.18992	0.45747
2.9575	1.18494	0.3403
2.99	1.19003	0.28261
3.0225	1.20181	0.2434
3.055	1.21903	0.22117
3.0875	1.20945	0.21369
3.12	1.19402	0.24602
3.1525	1.16955	0.36304
3.185	1.15855	0.55682
3.2175	1.1837	0.81744
3.25	1.19346	1.21582
3.2825	1.17924	1.73289
3.315	1.19089	2.33403
3.3475	1.24388	3.16029
3.38	1.25647	4.12203
3.4125	1.26871	4.60922
3.445	1.26171	4.25384
3.4775	1.23884	3.30432
3.51	1.21877	2.23582
3.5425	1.20444	1.38539
3.575	1.19998	0.88011
3.6075	1.20377	0.59468
3.64	1.19954	0.40642
3.6725	1.17989	0.29586
3.705	1.16314	0.29973
3.7375	1.16406	0.3826
3.77	1.1696	0.42797
3.8025	1.16652	0.4227
3.835	1.15862	0.41704
3.8675	1.14545	0.44689
3.9	1.12944	0.50258
3.9325	1.11894	0.53568
3.965	1.11895	0.53082
3.9975	1.12852	0.52977
4.03	1.14076	0.52762
4.0625	1.13867	0.46978
4.095	1.12762	0.39926
4.1275	1.12745	0.42606

## Sheet: Suppl_FigS3g_SBR
Depth (µm)	SBR (PMT)	SBR (WiL)	SBR (LiL)
5	4.18296	1.45643	3.12709
10	3.92123	1.3617	2.23676
15	3.69361	1.28339	1.97376
20	3.34707	1.18539	1.95288
25	3.48327	1.2102	1.5274
30	3.10285		1.27612

## Sheet: Suppl_FigS3h_SNR
Depth (µm)	SNR (PMT)	SNR (WiL)	SNR (LiL)
5	4.06585	27.0781	14.95
10	4.81672	25.1786	13.9565
15	5.56026	26.0103	12.25
20	4.70408	21.4458	14.6923
25	5.05956	25.3725	14.6
30	4.21333		14.8889

## Sheet: Suppl_FigS4b_Line_width
Distance_(pixels)	Distance (µm)	LiL-2PM	LiL-SIM
0	0	14.882	2.983
1	0.021665	15.517	2.875
2	0.04333	16.193	1.978
3	0.064995	16.805	1.142
4	0.08666	17.743	0.704
5	0.108325	19.407	0.507
6	0.12999	21.494	0.58
7	0.151655	23.607	0.83
8	0.17332	26.113	0.879
9	0.194985	29.377	1.205
10	0.21665	32.825	4.058
11	0.238315	36.156	11.261
12	0.25998	40.892	22.576
13	0.281645	48.754	40.785
14	0.30331	58.732	72.372
15	0.324975	68.117	115.431
16	0.34664	76.632	159.545
17	0.368305	86.614	201.655
18	0.38997	98.332	244.862
19	0.411635	108.479	280.822
20	0.4333	114.848	295.276
21	0.454965	119.018	294.41
22	0.47663	122.157	296.603
23	0.498295	121.681	297.018
24	0.51996	115.155	275.091
25	0.541625	104.518	234.71
26	0.56329	93.304	195.246
27	0.584955	82.293	151.591
28	0.60662	70.668	95.142
29	0.628285	59	44.716
30	0.64995	48.722	15.78
31	0.671615	40.348	3.942
32	0.69328	33.863	0.698
33	0.714945	29.661	0.12
34	0.73661	27.975	0.008
35	0.758275	28.075	-2.149e-05
36	0.77994	28.892	-1.813e-06
37	0.801605	30.032	-7.107e-06
38	0.82327	31.599	0.002
39	0.844935	33.651	0.055
40	0.8666	36.7	0.685
41	0.888265	42.239	4.434
42	0.90993	51.493	19.012
43	0.931595	63.609	52.855
44	0.95326	76.202	99.68
45	0.974925	87.946	154.067
46	0.99659	99.437	216.258
47	1.01825	111.056	265.485
48	1.03992	121.339	292.398
49	1.06159	128.317	309.944
50	1.08325	131.664	302.923
51	1.10492	133.072	260.499
52	1.12658	134.791	228.6
53	1.14824	137.499	246.904
54	1.16991	139.252	286.952
55	1.19158	137.248	305.116
56	1.21324	131.029	308.619
57	1.2349	122.464	308.333
58	1.25657	112.512	276.999
59	1.27824	100.239	214.741
60	1.2999	85.852	155.532
61	1.32157	72.191	104.727
62	1.34323	61.621	56.661
63	1.36489	53.401	23.472
64	1.38656	45.596	8.101
65	1.40823	37.99	2.142
66	1.42989	31.804	0.357
67	1.45155	27.841	0.032
68	1.47322	26.05	0.0007956
69	1.49489	26.087	-0.0004574
70	1.51655	27.287	-0.000601
71	1.53822	28.699	0.006
72	1.55988	30.229	0.141
73	1.58154	33.287	1.598
74	1.60321	38.96	8.089
75	1.62488	46.032	24.153
76	1.64654	52.731	54.067
77	1.6682	60.326	95.518
78	1.68987	72.019	141.499
79	1.71154	87.074	188.159
80	1.7332	99.502	221.966
81	1.75487	105.163	231.344
82	1.77653	106.817	233.31
83	1.79819	108.943	244.875
84	1.81986	110.924	251.861
85	1.84153	108.975	240.361
86	1.86319	101.925	218.815
87	1.88485	91.406	187.346
88	1.90652	78.678	138.397
89	1.92819	64.785	87.914
90	1.94985	52.074	52.99
91	1.97152	42.536	29.273
92	1.99318	35.643	12.671
93	2.01485	29.674	4.785
94	2.03651	24.272	2.316
95	2.05817	20.332	1.253
96	2.07984	18.053	1.169
97	2.1015	16.495	1.321
98	2.12317	14.963	0.739
99	2.14484	13.741	0.242
100	2.1665	13.228	0.474
101	2.18817	13.206	0.839
102	2.20983	13.318	0.833
103	2.2315	13.6	0.92
104	2.25316	14.133	1.504
105	2.27482	14.652	2.388
106	2.29649	14.932	4.42
107	2.31815	15.106	8.025
108	2.33982	15.229	10.211

## Sheet: Suppl_FigS4c
Distance_(pixels)	Distance (µm)	LiL-2PM	LiL-SIM
0	0	2893.84	1914.22
1	0.0216665	2851.42	2313.39
2	0.043333	2757.59	2658.95
3	0.0649995	2714.36	3102.46
4	0.086666	2749.28	4024.1
5	0.108333	2794.95	4417.33
6	0.129999	2825.72	3732.89
7	0.151666	2906.9	3151.5
8	0.173332	3063.07	3159.21
9	0.194999	3198.86	3255.55
10	0.216665	3234.59	3398.05
11	0.238332	3243.82	3760.75
12	0.259998	3347.08	3994.47
13	0.281665	3521.81	3836.21
14	0.303331	3643.13	3523.93
15	0.324998	3692.32	3200.62
16	0.346664	3798.07	3151.64
17	0.368331	4052.31	3927.74
18	0.389997	4390.52	5005.55
19	0.411664	4706.11	5288.53
20	0.43333	5010.36	5360.6
21	0.454997	5400.46	6285.43
22	0.476663	5891.35	7506.36
23	0.49833	6356.75	8350.46
24	0.519996	6658.72	9649.97
25	0.541663	6785.88	12237.7
26	0.563329	6822.6	14896.6
27	0.584996	6805.51	15647.9
28	0.606662	6668.07	14092.1
29	0.628329	6348.13	10992
30	0.649995	5903.49	7545.26
31	0.671662	5463.57	4937.99
32	0.693328	5085.76	3482.61
33	0.714995	4729.74	2839.49
34	0.736661	4378.17	2680.24
35	0.758328	4101.92	2686.03
36	0.779994	3962.03	2582.66
37	0.801661	3910.24	2519.04
38	0.823327	3857.62	2622.45
39	0.844994	3810.5	2578.81
40	0.86666	3861.12	2536.8
41	0.888327	4050.69	2947.19
42	0.909993	4320.5	3464.91
43	0.93166	4615.99	3772.62
44	0.953326	4962.57	4490.57
45	0.974993	5389.98	6191.45
46	0.996659	5839.55	8530.57
47	1.01833	6207.58	10887.3
48	1.03999	6435.83	12768.2
49	1.06166	6504.56	13426.3
50	1.08333	6403.07	12661.6
51	1.10499	6174.71	11178.8
52	1.12666	5913.11	9407.62
53	1.14832	5648	7569.83
54	1.16999	5324.06	6209.77
55	1.19166	4951.55	5393.07
56	1.21332	4666.15	4510.07
57	1.23499	4554.55	3555.18
58	1.25666	4518.39	3146.1
59	1.27832	4416	3083.86
60	1.29999	4277.41	2787.68
61	1.32166	4264	2631.05
62	1.34332	4435.99	3128.83
63	1.36499	4680.03	3926.05
64	1.38666	4890.13	4653.08
65	1.40832	5107.78	5608.12
66	1.42999	5413.31	7135.36
67	1.45166	5760.12	9125.77
68	1.47332	6010.85	11109.9
69	1.49499	6093.13	12188.6
70	1.51666	6037.13	11603.9
71	1.53832	5893.8	9877.93
72	1.55999	5685.16	8062.38
73	1.58165	5408.65	6440.9
74	1.60332	5053.4	5030.66
75	1.62499	4645.51	4052.45
76	1.64665	4278.18	3504.68
77	1.66832	4033.18	3154.64
78	1.68999	3873.26	2993.46
79	1.71165	3693.79	3023.75
80	1.73332	3490.88	2886.27
81	1.75499	3388.94	2504.82
82	1.77665	3467.85	2366.75
83	1.79832	3645.89	2672.43
84	1.81999	3801.52	3075.55
85	1.84165	3952.62	3373.24
86	1.86332	4220.23	3674.24
87	1.88499	4630.81	3996.09
88	1.90665	5060.75	4422.54
89	1.92832	5403.66	5289.97
90	1.94999	5686.48	6796.03
91	1.97165	5955.22	8751.73
92	1.99332	6142.1	10722.2
93	2.01498	6145.33	12145
94	2.03665	5976.15	12443.2
95	2.05832	5728.24	11402.6
96	2.07998	5442.63	9447.27
97	2.10165	5089.37	7291.42
98	2.12332	4664.86	5435.64
99	2.14498	4235.81	4043.02
100	2.16665	3874.84	3095.86
101	2.18832	3593.13	2568.36
102	2.20998	3359.16	2371.72
103	2.23165	3160.2	2260.76
104	2.25332	3008.99	2127.45
105	2.27498	2896.44	2180.85
106	2.29665	2785.65	2338.72
107	2.31832	2672.59	2204.13
108	2.33998	2606.13	2016.18
109	2.36165	2604.95	2407.05
110	2.38332	2597.59	3127.83
111	2.40498	2515.66	3239.38
112	2.42665	2419.88	2755.8
113	2.44831	2437.85	2373.01
114	2.46998	2572.05	2043.51
115	2.49165	2674.37	1630.88
116	2.51331	2649.82	1467.03
117	2.53498	2580.61	1722.93
118	2.55665	2578.47	2166.36
119	2.57831	2616.34	2552.66
120	2.59998	2607.81	2865.03
121	2.62165	2566.34	2998.54
122	2.64331	2562.32	2773.54
123	2.66498	2582.66	2354.58
124	2.68665	2559.35	2063.17
125	2.70831	2505.74	2017.03
126	2.72998	2506.15	2154.08
127	2.75165	2575.77	2282.58
128	2.77331	2634.07	2211.21
129	2.79498	2632.82	2084.06
130	2.81665	2624.01	2160.26
131	2.83831	2671.4	2331.68
132	2.85998	2765.32	2381.25
133	2.88164	2863.08	2390.68
134	2.90331	2961.25	2504.16
135	2.92498	3088.09	2521.32
136	2.94664	3258.03	2315.97
137	2.96831	3463.85	2259.42
138	2.98998	3692.57	2499.28
139	3.01164	3936.3	2860.11
140	3.03331	4209.47	3446.66
141	3.05498	4550.27	4446.89
142	3.07664	4964.23	5912.61
143	3.09831	5370.66	7848.57
144	3.11998	5658.25	10024.6
145	3.14164	5794.95	11742.9
146	3.16331	5828.1	12204.6
147	3.18498	5785.66	11270.7
148	3.20664	5652.49	9457.45
149	3.22831	5438.74	7498.28
150	3.24998	5185.04	6048.62
151	3.27164	4895.87	5220.59
152	3.29331	4548.79	4607.21
153	3.31497	4175.08	3925.69
154	3.33664	3857.3	3341.6
155	3.35831	3638.86	3125.74
156	3.37997	3496.76	3153.34
157	3.40164	3407.96	2924.67
158	3.42331	3384.9	2272.29
159	3.44497	3434.93	1671.31
160	3.46664	3539.23	1485.54
161	3.48831	3695.08	1606
162	3.50997	3933.67	1919.82
163	3.53164	4264.12	2547.83
164	3.55331	4634.98	3725.32
165	3.57497	4987.38	5533.89
166	3.59664	5313.86	7595.85
167	3.61831	5625.33	9338.46
168	3.63997	5896.36	10630.4
169	3.66164	6086.83	11638.6
170	3.68331	6178	12104.6
171	3.70497	6146.1	11494.9
172	3.72664	5955.58	9972.29
173	3.7483	5633.25	8340.91
174	3.76997	5296.13	7098.5
175	3.79164	5048.43	6173.81
176	3.8133	4888.46	5310.98
177	3.83497	4758.23	4504.84
178	3.85664	4643.7	4001.71
179	3.8783	4581.13	3789.9
180	3.89997	4595.54	3559.54
181	3.92164	4684.05	3268.48
182	3.9433	4846	3316.92
183	3.96497	5078.7	4188.82
184	3.98664	5343.19	5954.75
185	4.0083	5580.85	8088.96
186	4.02997	5771.69	9986.25
187	4.05164	5933.62	11383.3
188	4.0733	6057.53	11940.4
189	4.09497	6092.64	11259.5
190	4.11664	6011.45	9551.03
191	4.1383	5838.58	7554.22
192	4.15997	5595.29	5935.02
193	4.18163	5269.17	4931.74
194	4.2033	4869.46	4338.61
195	4.22497	4466.56	3821.18
196	4.24663	4136.32	3358.75
197	4.2683	3889.85	3167.51
198	4.28997	3688.32	3056.76
199	4.31163	3512.19	2648.65
200	4.3333	3389.78	2204.99
201	4.35497	3361.81	2172.1
202	4.37663	3440.96	2462.46
203	4.3983	3615.45	2853.41
204	4.41997	3875.15	3335.96
205	4.44163	4208.73	3790.62
206	4.4633	4578.23	4159.51
207	4.48497	4930.87	4884.39
208	4.50663	5249.93	6342
209	4.5283	5559.51	8255.99
210	4.54997	5852.84	10197.6
211	4.57163	6054.94	11862.3
212	4.5933	6100.4	12620.5
213	4.61496	6014.22	12180.2
214	4.63663	5859.1	11209.5
215	4.6583	5636.05	10138
216	4.67996	5306.23	8750.48
217	4.70163	4885.15	7168.89
218	4.7233	4444.81	5787.68
219	4.74496	4039.47	4553.08
220	4.76663	3686.87	3398.82
221	4.7883	3404.05	2628.99
222	4.80996	3204.7	2301.21
223	4.83163	3067.17	2126.51
224	4.8533	2950.56	2006.72
225	4.87496	2842.23	2051.88
226	4.89663	2754.43	2227.08
227	4.9183	2682.12	2493.88
228	4.93996	2609.23	2870.5
229	4.96163	2552.38	3231.51
230	4.9833	2543.83	3496.65
231	5.00496	2565.35	3518.09
232	5.02663	2555.51	3102.95
233	5.04829	2496.53	2554.85
234	5.06996	2437.86	2331.88
235	5.09163	2416.6	2302.93
236	5.11329	2412.67	2115.34
237	5.13496	2403.38	2060.07
238	5.15663	2400.15	2415.28
239	5.17829	2404.05	2602.21
240	5.19996	2386.3	2342.86
241	5.22163	2345.57	2190.75
242	5.24329	2328.42	2284.69
243	5.26496	2359.31	2165.53
244	5.28663	2402.31	1847.45
245	5.30829	2424.18	1750.47
246	5.32996	2440.72	1828.15
247	5.35163	2466.4	1900.34
248	5.37329	2477.51	2021.67
249	5.39496	2468.69	2069.14
250	5.41663	2486.75	1962.64
251	5.43829	2558.52	1946.69
252	5.45996	2640.71	2014.65
253	5.48162	2693.4	1955.07
254	5.50329	2749.34	1946.36
255	5.52496	2855.09	2281.47
256	5.54662	2996.91	2732.27
257	5.56829	3145.48	2841.89
258	5.58996	3323.52	2785.28
259	5.61162	3561.24	2948.73
260	5.63329	3831.2	3205.81
261	5.65496	4101.56	3472.43
262	5.67662	4407.95	4041.95
263	5.69829	4786.09	5246.03
264	5.71996	5177.78	7180.01
265	5.74162	5506.77	9578.81
266	5.76329	5793.85	11926.6
267	5.78496	6061.16	13631.9
268	5.80662	6184	13867.5
269	5.82829	6021.46	12164.1
270	5.84996	5652.03	9417.16
271	5.87162	5289.41	6936.99
272	5.89329	5004.3	5139.17
273	5.91495	4706.53	3888.7
274	5.93662	4352.82	3150.9
275	5.95829	4001.86	2948.68
276	5.97995	3699.73	3090.75
277	6.00162	3459.44	3235.38
278	6.02329	3329.54	3183.74
279	6.04495	3350.18	2978.32
280	6.06662	3448.22	2788.03
281	6.08829	3503.95	2594.29
282	6.10995	3541.41	2320.5
283	6.13162	3728.78	2246.56
284	6.15329	4137.42	2636.66
285	6.17495	4618.27	3372.13
286	6.19662	5011.3	4350.35
287	6.21829	5359.85	5853.09
288	6.23995	5772.42	8062.45
289	6.26162	6177.89	10382.2
290	6.28329	6408.97	12027.2
291	6.30495	6448.23	12882.2
292	6.32662	6396.69	12954.3
293	6.34828	6274.92	11896.8
294	6.36995	6045.37	9663.02
295	6.39162	5765.98	7166.27
296	6.41328	5548.47	5693.98
297	6.43495	5403.94	5351.13
298	6.45662	5261.64	4988.42
299	6.47828	5112.45	4207.88
300	6.49995	5028.78	3846.98
301	6.52162	5056.67	4149.16
302	6.54328	5172.37	4623.47
303	6.56495	5341.04	5525.43
304	6.58662	5545.5	7418.74
305	6.60828	5753.73	9494.85
306	6.62995	5918.32	10488.6
307	6.65162	6008.76	10718.5
308	6.67328	6001.06	10741.6
309	6.69495	5867.96	10094.5
310	6.71662	5632.59	8766.55
311	6.73828	5375.21	7210.81
312	6.75995	5125.48	5556.27
313	6.78161	4822.9	4206.45
314	6.80328	4447.81	3657.81
315	6.82495	4098.14	3529.71
316	6.84661	3856.72	3151.21
317	6.86828	3673.55	2716.7
318	6.88995	3474.41	2567.17
319	6.91161	3309.47	2397.31
320	6.93328	3283.58	2186.15
321	6.95495	3384.98	2212.49
322	6.97661	3502.88	2272.88
323	6.99828	3613.39	2271.2
324	7.01995	3834.1	2529.14
325	7.04161	4248.82	3141.91
326	7.06328	4769.96	4086.41
327	7.08495	5249.04	5697.59
328	7.10661	5644.57	8051.14
329	7.12828	5978.74	10344.3
330	7.14995	6199.24	11966.5
331	7.17161	6218.09	12908.8
332	7.19328	6053.75	12708.5
333	7.21494	5817.72	11296.5
334	7.23661	5569.88	9617.4
335	7.25828	5266.61	7882.95
336	7.27994	4849.35	5745.72
337	7.30161	4342.44	3713.89
338	7.32328	3857.06	2444.85
339	7.34494	3499.22	1961.67
340	7.36661	3271.18	2042.17
341	7.38828	3085.91	2479.24
342	7.40994	2889.04	2843.06
343	7.43161	2721.13	2794.95
344	7.45328	2627.17	2737.92
345	7.47494	2564.87	2835.88
346	7.49661	2474.04	2526.66
347	7.51828	2387.03	1892.89
348	7.53994	2369.13	1558.7
349	7.56161	2381.45	1596.61
350	7.58328	2327.28	1667.46
351	7.60494	2227.25	1619.33
352	7.62661	2210.46	1579.6
353	7.64827	2306.18	1721.95
354	7.66994	2382.35	1863.11
355	7.69161	2346.06	1689.15
356	7.71327	2274.08	1419.12
357	7.73494	2267.62	1426.55
358	7.75661	2298.42	1559.83
359	7.77827	2293.94	1505.56
360	7.79994	2270.45	1451.4
361	7.82161	2278.29	1677.27
362	7.84327	2299.3	1881.18
363	7.86494	2299.95	1813.19
364	7.88661	2313.4	1834.35
365	7.90827	2369.32	2177.8
366	7.92994	2409.56	2483.85
367	7.95161	2378.88	2467.61
368	7.97327	2337.72	2358.82
369	7.99494	2374.48	2325.15
370	8.01661	2458.53	2199.59
371	8.03827	2494.48	1923.38
372	8.05994	2481.29	1714.77
373	8.0816	2501.36	1778.12
374	8.10327	2579.03	1978.74
375	8.12494	2666.2	2068.26
376	8.1466	2758.22	2202.96
377	8.16827	2906.35	2650.04
378	8.18994	3106.07	3069.73
379	8.2116	3288.23	3025.88
380	8.23327	3455.92	2790.39
381	8.25494	3721.89	2885.45
382	8.2766	4144.1	3575.44
383	8.29827	4613.14	4938.22
384	8.31994	4990.83	6785.96
385	8.3416	5287.59	8651.47
386	8.36327	5592.38	10243.1
387	8.38494	5883.65	11520.8
388	8.4066	6046.59	12232.1
389	8.42827	6053.69	12100.5
390	8.44993	5982.37	11246.2
391	8.4716	5849.23	9926.83
392	8.49327	5574.34	8296.76
393	8.51493	5146.65	6478.33
394	8.5366	4695.29	4667.3
395	8.55827	4338.18	3243.14
396	8.57993	4053.41	2509.35
397	8.6016	3764.23	2262.43
398	8.62327	3483.35	2040.38
399	8.64493	3299.77	1828.41
400	8.6666	3253.3	1999.88
401	8.68827	3296.28	2485.02
402	8.70993	3388.35	2785.83
403	8.7316	3563.86	2830.28
404	8.75327	3858.66	2919.57
405	8.77493	4216.74	3130.61
406	8.7966	4553.01	3414.81
407	8.81827	4894.32	3943.33
408	8.83993	5344.04	5082.3
409	8.8616	5878.42	7108.55
410	8.88327	6308.63	9778.1
411	8.90493	6513.95	12174.8
412	8.9266	6578.53	13433.9
413	8.94826	6604.62	13430.7
414	8.96993	6536.86	12413.6
415	8.9916	6297.06	10661.8
416	9.01326	5967.67	8615.71
417	9.03493	5701.4	6711.1
418	9.0566	5532.87	5214.81
419	9.07826	5402.25	4325.88
420	9.09993	5305.99	4074.32
421	9.1216	5304.14	4204.2
422	9.14326	5398.67	4512.85
423	9.16493	5517.6	5121.04
424	9.1866	5637.99	6197.27
425	9.20826	5824.31	7733.28
426	9.22993	6091.77	9599.81
427	9.2516	6314.01	11384.9
428	9.27326	6345.71	12304.1
429	9.29493	6185.92	11830.6
430	9.3166	5948.42	10328.5
431	9.33826	5711.02	8568.11
432	9.35993	5458.03	6838.78
433	9.38159	5141.28	5090.6
434	9.40326	4749.43	3587.42
435	9.42493	4333.18	2731.76
436	9.44659	3979.88	2493.74
437	9.46826	3739.41	2478.12
438	9.48993	3571.49	2494.56
439	9.51159	3399.92	2653.04
440	9.53326	3224.26	2724.65
441	9.55493	3140.01	2375.54
442	9.57659	3229.69	1958.66
443	9.59826	3462.53	1893.28
444	9.61993	3732.38	2123.98
445	9.64159	3982.05	2585.15
446	9.66326	4254.95	3414.78
447	9.68493	4618.16	4671.55
448	9.70659	5066.26	6302.39
449	9.72826	5519.07	8273.68
450	9.74993	5888.74	10217.8
451	9.77159	6123.65	11774.8
452	9.79326	6203.21	13057
453	9.81492	6124.14	13582.7
454	9.83659	5903.75	12532.1
455	9.85826	5583.99	10396
456	9.87992	5212.69	8329.2
457	9.90159	4812.94	6558.99
458	9.92326	4385.02	4900.15
459	9.94492	3946.7	3737.23
460	9.96659	3550.4	3317.01
461	9.98826	3239.85	3068.82
462	10.0099	3005.8	2525.97
463	10.0316	2809.63	1928.73
464	10.0533	2640.81	1525.28
465	10.0749	2522.77	1313.23
466	10.0966	2464.66	1309.37
467	10.1183	2438.7	1447.42
468	10.1399	2412.86	1578.93
469	10.1616	2378.17	1671.18
470	10.1833	2333.17	1726.17
471	10.2049	2273.26	1777.85
472	10.2266	2214.18	1890.87
473	10.2483	2194.09	2032.49
474	10.2699	2223.59	2170.78
475	10.2916	2257.43	2242.99
476	10.3133	2246.79	2153.26
477	10.3349	2201.91	1915.92
478	10.3566	2171.26	1658.63
479	10.3783	2173.52	1521.76
480	10.3999	2187.62	1480.96
481	10.4216	2200.87	1456.73
482	10.4433	2223.04	1507.72
483	10.4649	2249.02	1600.34
484	10.4866	2250.93	1596.1
485	10.5083	2223.84	1598.45
486	10.5299	2205.54	1698.81
487	10.5516	2228.8	1728.21
488	10.5733	2275.81	1701.73
489	10.5949	2304.22	1865.76
490	10.6166	2306.71	2211.01
491	10.6383	2320.67	2390.52
492	10.6599	2377.99	2182.92
493	10.6816	2464.23	1799.56
494	10.7033	2539.16	1507.69
495	10.7249	2588.72	1426.65
496	10.7466	2641.35	1587.51
497	10.7683	2731.14	1808.63
498	10.7899	2860.82	1934.19
499	10.8116	3016.38	2085.11
500	10.8333	3210.65	2201.62
501	10.8549	3484.83	2201.77
502	10.8766	3851.99	2482.71
503	10.8982	4259.87	3257.48
504	10.9199	4639.64	4262.31
505	10.9416	4982.13	5590.78
506	10.9632	5330.16	7750.94
507	10.9849	5689.36	10323.9
508	11.0066	5987.94	11949.4
509	11.0282	6148.27	12371.1
510	11.0499	6159.16	12261.6
511	11.0716	6047.28	11468.6
512	11.0932	5819.15	9842.93
513	11.1149	5477.92	8039.48
514	11.1366	5069.06	6450.43
515	11.1582	4659.5	5034.09
516	11.1799	4280.6	3912.75
517	11.2016	3925.93	3189.16
518	11.2232	3598.58	2733.24
519	11.2449	3331.96	2513.38
520	11.2666	3165.01	2602.26
521	11.2882	3115.82	2755.06
522	11.3099	3176.72	2681.27
523	11.3316	3320.11	2510.61
524	11.3532	3516.01	2462.93
525	11.3749	3763.14	2623.8
526	11.3966	4092.07	3002.34
527	11.4182	4507.32	3557.64
528	11.4399	4939.97	4312.75
529	11.4616	5313.6	5398.76
530	11.4832	5653.53	6887.9
531	11.5049	6041.28	8664.16
532	11.5266	6436.65	10462.3
533	11.5482	6662.26	11700
534	11.5699	6637.94	11864.1
535	11.5916	6518.51	11320.7
536	11.6132	6492.97	10618.2
537	11.6349	6541.74	9556.22
538	11.6566	6517.07	7991.26
539	11.6782	6392.41	6566.01
540	11.6999	6289.63	5783.18
541	11.7216	6285.51	5515.3
542	11.7432	6329.45	5771.06
543	11.7649	6367.88	6753.37
544	11.7866	6422.81	8316.46
545	11.8082	6493.72	10097.7
546	11.8299	6492.52	11729
547	11.8516	6360.17	12485
548	11.8732	6158.28	11760.7
549	11.8949	5953.01	10178.5
550	11.9166	5693.67	8525.57
551	11.9382	5310.38	6629.02
552	11.9599	4854.2	4657.46
553	11.9816	4432.7	3326.13
554	12.0032	4069.3	2677.81
555	12.0249	3728.51	2250.49
556	12.0466	3432.71	1971.11
557	12.0682	3251.73	2150.93
558	12.0899	3192.61	2694.2
559	12.1116	3185.65	2967.86
560	12.1332	3188.87	2792.59
561	12.1549	3242.11	2571.86
562	12.1766	3398.82	2501.85
563	12.1982	3657.91	2564.4
564	12.2199	3992.26	2735.06
565	12.2416	4397.14	2989.52
566	12.2632	4863.63	3477.04
567	12.2849	5337.6	4574.67
568	12.3066	5758.69	6587.33
569	12.3282	6110.03	9325.01
570	12.3499	6370.83	11962.9
571	12.3716	6460.51	13433.6
572	12.3932	6313.66	13091.9
573	12.4149	5983.66	11244.3
574	12.4366	5591.7	8897.5
575	12.4582	5194.59	6779.75
576	12.4799	4771.13	5099.62
577	12.5016	4316.17	3972.45
578	12.5232	3879.41	3396.97
579	12.5449	3511.9	2974.67
580	12.5666	3219.66	2381.49
581	12.5882	2977.88	1893.93
582	12.6099	2767.31	1669.19
583	12.6316	2591.21	1475.46
584	12.6532	2466.17	1327.71
585	12.6749	2395.61	1387.63
586	12.6966	2351.81	1545.3
587	12.7182	2298.74	1542.16
588	12.7399	2239	1525.77
589	12.7616	2215.13	1807.42
590	12.7832	2245.46	2113.63
591	12.8049	2282.17	2139.28
592	12.8266	2267.58	2120.64
593	12.8482	2216.53	2159.81
594	12.8699	2197.65	2123.22
595	12.8916	2234.85	2213.26
596	12.9132	2273.95	2611.26
597	12.9349	2258.11	2916.02
598	12.9566	2197.89	2739.46
599	12.9782	2150	2355.39
600	12.9999	2152.47	2099.57
601	13.0216	2195.43	1931.23
602	13.0432	2237.38	1736.59
603	13.0649	2241.08	1521.36
604	13.0866	2208.16	1402.32
605	13.1082	2179.2	1460.2
606	13.1299	2184.08	1603.12
607	13.1516	2201.81	1571.15
608	13.1732	2196.18	1352.45
609	13.1949	2176.62	1312.28
610	13.2166	2183.47	1612.04
611	13.2382	2222.13	2054.87
612	13.2599	2262.04	2398.59
613	13.2816	2303.79	2540.42
614	13.3032	2389.85	2530.07
615	13.3249	2525.84	2342.58
616	13.3466	2650.55	1954.71
617	13.3682	2729.51	1571.07
618	13.3899	2829.9	1325.82
619	13.4116	3030.74	1288.66
620	13.4332	3292.09	1564.14
621	13.4549	3503.63	2057.2
622	13.4766	3657.36	2560.76
623	13.4982	3876.39	3149.71
624	13.5199	4245.9	4156.24
625	13.5416	4700.16	5607.77
626	13.5632	5127.04	7225.03
627	13.5849	5506.75	8975.5
628	13.6066	5865.94	10817
629	13.6282	6154.64	12232.3
630	13.6499	6276.96	12768.5
631	13.6716	6215.24	12409.8
632	13.6932	6030.06	11156.9
633	13.7149	5766.34	9224.23
634	13.7366	5441.36	7139.63
635	13.7582	5088.27	5172.76
636	13.7799	4732.98	3553.03
637	13.8016	4361.91	2593.96
638	13.8232	3975.72	2192.15
639	13.8449	3641.34	1986.09
640	13.8666	3431.5	1893.68
641	13.8882	3337.07	1998.48
642	13.9099	3291.28	2061.73
643	13.9316	3263.99	1919.53
644	13.9532	3288.09	1965.23
645	13.9749	3405.08	2246.16
646	13.9966	3628.74	2385.79
647	14.0182	3957.65	2622.35
648	14.0399	4375.97	3199.71
649	14.0616	4838.23	3768.82
650	14.0832	5300.83	4560.16
651	14.1049	5769.77	6619.53
652	14.1266	6252.84	9943.87
653	14.1482	6669.17	12718.8
654	14.1699	6909.14	13658.5
655	14.1916	6997.55	13051.6
656	14.2132	7073.09	11283.2
657	14.2349	7176.06	9106.92
658	14.2566	7191.16	7563
659	14.2782	7053.46	6854.65
660	14.2999	6882.18	6807.69
661	14.3216	6827.71	7635.67
662	14.3432	6877.6	9323.88
663	14.3649	6900.28	11053.2
664	14.3866	6815.16	12100.1
665	14.4082	6634.67	12266.3
666	14.4299	6393.1	11469.2
667	14.4516	6122.88	10128
668	14.4732	5861.43	8883.47
669	14.4949	5601.13	7633.06
670	14.5166	5271.51	6049.47
671	14.5382	4840.23	4456.86
672	14.5599	4386.26	3271.28
673	14.5816	4010.47	2509.11
674	14.6032	3724.94	2108.52
675	14.6249	3488.7	1956.77
676	14.6466	3299.55	1858.83
677	14.6682	3184.86	1797.06
678	14.6899	3140.72	1837.7
679	14.7116	3148.4	1862.05
680	14.7332	3232.18	1834.38
681	14.7549	3435.96	2035.27
682	14.7766	3744.65	2557.09
683	14.7982	4089.91	3116.55
684	14.8199	4440.58	3669.94
685	14.8416	4823.64	4389.08
686	14.8632	5243.77	5282.26
687	14.8849	5655.03	6618.96
688	14.9066	6024.97	8914.54
689	14.9282	6335.28	11787.2
690	14.9499	6508.57	13733.4
691	14.9716	6452.61	13895.2
692	14.9932	6191.82	12750.4
693	15.0149	5833.35	10786.8
694	15.0366	5413.66	8418.11
695	15.0582	4914.59	6429
696	15.0799	4397.22	5167.92
697	15.1016	3963.59	4189.1
698	15.1232	3609.74	3180.54
699	15.1449	3259.84	2394.55
700	15.1666	2932.02	1926.03
701	15.1882	2732.08	1578.34
702	15.2099	2670.55	1372.37
703	15.2315	2619.76	1422.16
704	15.2532	2507.56	1579.63
705	15.2749	2429.93	1639.77
706	15.2965	2472.1	1702.02
707	15.3182	2529.92	1872.79
708	15.3399	2453.95	1879.01
709	15.3615	2287.64	1591.1
710	15.3832	2196.55	1312.27
711	15.4049	2214.14	1245.43
712	15.4265	2222.47	1378.55
713	15.4482	2159.91	1707.72
714	15.4699	2094.66	2150.76
715	15.4915	2086.68	2476.19
716	15.5132	2106.51	2411.64
717	15.5349	2117.25	2005.97
718	15.5565	2132.36	1790.95
719	15.5782	2157.3	1970.46
720	15.5999	2159.42	2093.77
721	15.6215	2130.07	1898.94
722	15.6432	2106.36	1719.83
723	15.6649	2108.19	1852.63
724	15.6865	2118.1	2093.91
725	15.7082	2133.47	2175.03
726	15.7299	2168.09	2083.59
727	15.7515	2196.3	1904.17
728	15.7732	2175.08	1757.75
729	15.7949	2134.02	1723.91
730	15.8165	2157.12	1763.5
731	15.8382	2254.44	1818.29
732	15.8599	2339.46	1858.85
733	15.8815	2362.32	1810.19
734	15.9032	2376.2	1680.44
735	15.9249	2434.07	1679.56
736	15.9465	2509.75	1866.81
737	15.9682	2574.23	1980.1
738	15.9899	2668.61	1944.35
739	16.0115	2834.71	1860.65
740	16.0332	3037.18	1616.05
741	16.0549	3227.86	1413.51
742	16.0765	3439.19	1769.8
743	16.0982	3735.09	2626.1
744	16.1199	4103.55	3508.68
745	16.1415	4482.5	4546.95
746	16.1632	4868.7	6155.28
747	16.1849	5302.97	7978.57
748	16.2065	5752.29	9690.22
749	16.2282	6111.2	11568
750	16.2499	6331.95	13097.4
751	16.2715	6448.72	13195.8
752	16.2932	6460.65	12041.1
753	16.3149	6307.29	10405.4
754	16.3365	5985.25	8401.16
755	16.3582	5581.94	6308.98
756	16.3799	5167.41	4649.3
757	16.4015	4744.2	3433.79
758	16.4232	4320.44	2531.28
759	16.4449	3946.42	1985.48
760	16.4665	3651.95	1677.03
761	16.4882	3412.18	1476.22
762	16.5099	3208.67	1455.64
763	16.5315	3084.49	1513.41
764	16.5532	3102.76	1490.44
765	16.5749	3265.48	1658.47
766	16.5965	3502.9	2075.34
767	16.6182	3747.34	2207.93
768	16.6399	4004.28	2143.71
769	16.6615	4344.07	2690.33
770	16.6832	4821.56	4105.85
771	16.7049	5400.28	6081.99
772	16.7265	5964.36	8708.67
773	16.7482	6420.99	11888.7
774	16.7699	6778.32	14107
775	16.7915	7092.25	14312.6
776	16.8132	7354.71	13118.2
777	16.8349	7496.3	11013.7
778	16.8565	7506.99	8696.1
779	16.8782	7483.97	7285.55
780	16.8999	7516.51	6979.43
781	16.9215	7572.19	7299.37
782	16.9432	7556.98	8325.38
783	16.9649	7459.42	10499.1
784	16.9865	7358.23	13124.9
785	17.0082	7279.53	14507.2
786	17.0299	7124.39	13949.8
787	17.0515	6787.45	11817.3
788	17.0732	6298.62	8822.73
789	17.0949	5784.02	6072.86
790	17.1165	5315.94	4284.89
791	17.1382	4869.98	3408.14
792	17.1599	4419.06	3067.81
793	17.1815	3996.7	2833.87
794	17.2032	3649.96	2409.98
795	17.2249	3382.3	1957.07
796	17.2465	3173.41	1789.83
797	17.2682	3026.28	1742.25
798	17.2899	2963.58	1541.33
799	17.3115	2991.18	1336.45
800	17.3332	3094.5	1313.37
801	17.3549	3270.52	1375.95
802	17.3765	3537.82	1448.87
803	17.3982	3905.21	1749.12
804	17.4199	4349.86	2658.18
805	17.4415	4839.85	4396.08
806	17.4632	5353.29	6724.39
807	17.4849	5851.53	9080.12
808	17.5065	6262.2	11185.1
809	17.5282	6528.32	12831.2
810	17.5499	6650.19	13318.4
811	17.5715	6642.77	12489.9
812	17.5932	6487.3	11107.1
813	17.6149	6167.57	9597.5
814	17.6365	5719.73	7964.9
815	17.6582	5204.46	6393.62
816	17.6799	4661.31	5003.94
817	17.7015	4125.03	3718.65
818	17.7232	3651.66	2626.93
819	17.7449	3285.9	1918.9
820	17.7665	3018.24	1547.81
821	17.7882	2805.93	1387.54
822	17.8099	2628.81	1549.74
823	17.8315	2501.59	2011.29
824	17.8532	2436.27	2283.92
825	17.8749	2413.35	2282.35
826	17.8965	2390.82	2309.36
827	17.9182	2330.88	2173.55
828	17.9399	2229.53	1832.31
829	17.9615	2134.58	1706.53
830	17.9832	2112.02	1962.94
831	18.0049	2165.54	2252.78
832	18.0265	2211.87	2266.23
833	18.0482	2176.16	2144.9
834	18.0699	2091.67	2114.25
835	18.0915	2052.73	2233.38
836	18.1132	2083.21	2354.43
837	18.1349	2117.71	2197.81
838	18.1565	2111.53	1817.19
839	18.1782	2093.02	1509.41
840	18.1999	2090.19	1380.88
841	18.2215	2081.84	1395.01
842	18.2432	2057.98	1572.33
843	18.2649	2058.58	1875.94
844	18.2865	2102.21	2145.79
845	18.3082	2133.12	2242.5
846	18.3299	2097.51	2004.29
847	18.3515	2032.27	1515.25
848	18.3732	2018.43	1153.83
849	18.3949	2070.58	1081.11
850	18.4165	2131.12	1127.02
851	18.4382	2163.83	1184.53
852	18.4599	2194.8	1412.35
853	18.4815	2252.8	1854.64
854	18.5032	2320.13	2213.58
855	18.5249	2365.11	2254.63
856	18.5465	2389.44	2178.01
857	18.5682	2422.6	2117.95
858	18.5899	2492.24	1900.13
859	18.6115	2613.04	1583.53
860	18.6332	2785.78	1361.13
861	18.6549	2997.21	1444.69
862	18.6765	3234.43	1942.17
863	18.6982	3505.66	2738.04
864	18.7199	3834.67	3748.17
865	18.7415	4229.16	4770.53
866	18.7632	4665.96	5656.55
867	18.7849	5112.35	6676.45
868	18.8065	5545.11	8165.91
869	18.8282	5936.64	10080.3
870	18.8499	6243.45	11850.5
871	18.8715	6430.58	12784.8
872	18.8932	6490.59	12597
873	18.9149	6416.16	11417.4
874	18.9365	6182.21	9463.22
875	18.9582	5794.19	7176.33
876	18.9799	5331.67	5313.23
877	19.0015	4892.82	4232.09
878	19.0232	4502.48	3572.12
879	19.0449	4121.97	2966.29
880	19.0665	3748.48	2548.03
881	19.0882	3451.81	2380.97
882	19.1099	3290.45	2153.29
883	19.1315	3233.41	1874.69
884	19.1532	3207.6	1884.39
885	19.1749	3203.82	2069.98
886	19.1965	3285.72	2084.9
887	19.2182	3489.79	2034.03
888	19.2399	3770.39	2233.88
889	19.2615	4076.71	2793.76
890	19.2832	4437.61	3788.22
891	19.3049	4906.57	5333.03
892	19.3265	5445.22	7285.64
893	19.3482	5939.44	9182.58
894	19.3699	6331.07	10579.3
895	19.3915	6656.48	11354.2
896	19.4132	6949.9	11509.5
897	19.4349	7193.19	11011.1
898	19.4565	7375.82	10042.4
899	19.4782	7519.63	9141.51
900	19.4999	7617.59	9022.68
901	19.5215	7623.66	9862.5
902	19.5432	7530.66	11104.2
903	19.5648	7385.16	12319.4
904	19.5865	7194.97	13195
905	19.6082	6900.01	12794.2
906	19.6298	6477.46	10870.7
907	19.6515	6003.11	8787.08
908	19.6732	5558.1	7283.21
909	19.6948	5134.59	5763.09
910	19.7165	4685.73	4192.67
911	19.7382	4223.72	3177.59
912	19.7598	3816.93	2663.74
913	19.7815	3512.22	2253.38
914	19.8032	3298.69	2029.13
915	19.8248	3141.07	2075.93
916	19.8465	3027.25	2062.24
917	19.8682	2981.39	1919.95
918	19.8898	3033.34	1902.12
919	19.9115	3176.8	1867.56
920	19.9332	3374.93	1706.38
921	19.9548	3624.42	1704.01
922	19.9765	3983.01	1986.11
923	19.9982	4478.27	2586.87
924	20.0198	5005.58	3800.49
925	20.0415	5411.47	5807.15
926	20.0632	5691.2	8233.9
927	20.0848	5976.44	10591
928	20.1065	6282.51	12571.5
929	20.1282	6428.15	13469.9
930	20.1498	6293.75	12840.5
931	20.1715	5996.41	11378.8
932	20.1932	5698.54	9676.63
933	20.2148	5394.2	7736.1
934	20.2365	5007.8	5820.64
935	20.2582	4574.28	4357.55
936	20.2798	4188.86	3461.22
937	20.3015	3861.84	2997.7
938	20.3232	3540	2827.35
939	20.3448	3221.37	2746.81
940	20.3665	2955.01	2528.96
941	20.3882	2758.21	2230.87
942	20.4098	2607.06	1966.1
943	20.4315	2483.35	1796.57
944	20.4532	2372.68	1750.92
945	20.4748	2249.15	1624.49
946	20.4965	2122.86	1351.67
947	20.5182	2066.43	1252.18
948	20.5398	2122.18	1478.55
949	20.5615	2213.16	1716.68
950	20.5832	2230.51	1770.75
951	20.6048	2186.16	1883.03
952	20.6265	2177.71	2155.43
953	20.6482	2217.61	2410.43
954	20.6698	2218.72	2550.81
955	20.6915	2150.33	2461.81
956	20.7132	2078.25	2133.82
957	20.7348	2036.07	1864.04
958	20.7565	1983.74	1839.71
959	20.7782	1917.01	1875.69
960	20.7998	1899.28	1821.25
961	20.8215	1947.03	1794.21
962	20.8432	1988.01	1866.1
963	20.8648	1983.58	1963.48
964	20.8865	1995.65	2031.09
965	20.9082	2065.75	1916.18
966	20.9298	2121.87	1531.9
967	20.9515	2092.84	1162.43
968	20.9732	2036.97	1123.87
969	20.9948	2055.96	1392.24
970	21.0165	2134.53	1739.02
971	21.0382	2171.39	1989.67
972	21.0598	2144.73	2191.28
973	21.0815	2140.76	2487.89
974	21.1032	2209.26	2577.82
975	21.1248	2285.4	2190.69
976	21.1465	2292.04	1772.88
977	21.1682	2252.11	1636.67
978	21.1898	2252.24	1543.33
979	21.2115	2331.12	1376.26
980	21.2332	2448.95	1378.22
981	21.2548	2561.82	1646.19
982	21.2765	2691.64	1940.84
983	21.2982	2897.89	2231.89
984	21.3198	3188.59	2615.87
985	21.3415	3501.83	2858
986	21.3632	3799.27	3064.93
987	21.3848	4134.23	3828.24
988	21.4065	4568.76	5212.37
989	21.4282	5053.95	6798.18
990	21.4498	5475.52	8533.68
991	21.4715	5803.34	10444.4
992	21.4932	6089.47	12027.6
993	21.5148	6317.98	12904
994	21.5365	6389.52	13195.1
995	21.5582	6281.36	12739
996	21.5798	6081.56	11090.9
997	21.6015	5828.71	8482.47
998	21.6232	5465.92	5737.24
999	21.6448	4994.49	3490.16
1000	21.6665	4527.83	2002.81
1001	21.6882	4146.54	1206.78
1002	21.7098	3823.83	880.497
1003	21.7315	3533.95	892.595
1004	21.7532	3321.85	1213.61
1005	21.7748	3217.39	1740.88
1006	21.7965	3174.62	2213.25
1007	21.8182	3158.58	2417.87
1008	21.8398	3222.01	2424.92
1009	21.8615	3421.63	2409.24
1010	21.8832	3709.73	2366.68
1011	21.9048	4000.05	2313.41
1012	21.9265	4309.88	2608.69
1013	21.9482	4726.94	3708.18
1014	21.9698	5243.22	5624.44
1015	21.9915	5742.8	8051.08
1016	22.0132	6165.71	10699.5
1017	22.0348	6559.43	12673.7
1018	22.0565	6950.66	12899.6
1019	22.0782	7293.23	12043.2
1020	22.0998	7561.03	11617
1021	22.1215	7760.97	11678.9
1022	22.1432	7843.38	11676.3
1023	22.1648	7738.4	11939.6
1024	22.1865	7483.25	12686.4
1025	22.2082	7169.82	12875.7
1026	22.2298	6786.77	11575.5
1027	22.2515	6274	9255.63
1028	22.2732	5702.18	6806.39
1029	22.2948	5217.18	4796.57
1030	22.3165	4824.57	3526.48
1031	22.3382	4409.63	2905.21
1032	22.3598	3966.22	2623.22
1033	22.3815	3624.37	2536.79
1034	22.4032	3429.08	2590.82
1035	22.4248	3264.99	2540.93
1036	22.4465	3056.79	2280.72
1037	22.4682	2899.76	2072.97
1038	22.4898	2909.93	1961.3
1039	22.5115	3053.3	1734.31
1040	22.5332	3227.05	1512.61
1041	22.5548	3441.26	1617.73
1042	22.5765	3792.77	2173.53
1043	22.5982	4276.78	3167.63
1044	22.6198	4765.23	4528.67
1045	22.6415	5197.36	6139.15
1046	22.6632	5640.33	8052.59
1047	22.6848	6102.87	10422.2
1048	22.7065	6448.35	12933
1049	22.7282	6571.74	14550.8
1050	22.7498	6514.64	14280.4
1051	22.7715	6343.35	12265.7
1052	22.7932	6060.07	9664.39
1053	22.8148	5681.22	7406.84
1054	22.8365	5264.79	5643.95
1055	22.8582	4823.92	4204.57
1056	22.8798	4328.67	2990.25
1057	22.9015	3816.03	2033.92
1058	22.9232	3397.36	1475.34
1059	22.9448	3128.16	1407.08
1060	22.9665	2945.71	1663.5
1061	22.9882	2761.7	1868.14
1062	23.0098	2560.84	1781.32
1063	23.0315	2384.47	1497.33
1064	23.0532	2264.17	1244.47
1065	23.0748	2200.07	1148.62
1066	23.0965	2173.92	1190.47
1067	23.1182	2160.48	1271.8
1068	23.1398	2146.02	1342.13
1069	23.1615	2142.03	1400.94
1070	23.1832	2154.52	1381.45
1071	23.2048	2146.08	1280.3
1072	23.2265	2076.86	1256.71
1073	23.2482	1984.71	1359.9
1074	23.2698	1960.58	1464.89
1075	23.2915	2024.65	1560.64
1076	23.3132	2089.16	1761.98
1077	23.3348	2074.63	1962.87
1078	23.3565	2004.79	1915.98
1079	23.3782	1949.36	1746.91
1080	23.3998	1927.76	1702.27
1081	23.4215	1916.51	1667.39
1082	23.4432	1909.67	1523.02
1083	23.4648	1920.02	1432.86
1084	23.4865	1944.12	1559.42
1085	23.5082	1970.73	1776.49
1086	23.5298	2009.71	1794.86
1087	23.5515	2072.88	1622.23
1088	23.5732	2136.44	1529.45
1089	23.5948	2160.33	1593.53
1090	23.6165	2139.73	1734.96
1091	23.6382	2107.4	1932.28
1092	23.6598	2091.69	2105.6
1093	23.6815	2098.53	2093.55
1094	23.7032	2127.86	1883.9
1095	23.7248	2181.88	1606.38
1096	23.7465	2255.43	1389.97
1097	23.7682	2336.74	1332.5
1098	23.7898	2422.54	1461.03
1099	23.8115	2521.29	1720.82
1100	23.8332	2638.03	2013.37
1101	23.8548	2766.42	2303.65
1102	23.8765	2901.62	2495.95
1103	23.8981	3055.45	2393.21
1104	23.9198	3254.52	2286.61
1105	23.9415	3526.01	2724.44
1106	23.9631	3882.86	3687.63
1107	23.9848	4311.39	4832.23
1108	24.0065	4767.85	6232.63
1109	24.0281	5197.67	8082.41
1110	24.0498	5569.27	9931.59
1111	24.0715	5879.73	11237
1112	24.0931	6114.11	12187.5
1113	24.1148	6219.43	12961.5
1114	24.1365	6157.39	12864.4
1115	24.1581	5971.81	11306.1
1116	24.1798	5746.18	8739.6
1117	24.2015	5489.93	6026.2
1118	24.2231	5136.25	3818.07
1119	24.2448	4678	2428.97
1120	24.2665	4230.52	1838.62
1121	24.2881	3904.13	1798.92
1122	24.3098	3673.56	2038.56
1123	24.3315	3444.32	2310.9
1124	24.3531	3209.24	2277.26
1125	24.3748	3059.31	1891.93
1126	24.3965	3049.75	1591.7
1127	24.4181	3132.99	1670.15
1128	24.4398	3245.13	1933.04
1129	24.4615	3399.47	2180.13
1130	24.4831	3652.96	2621.15
1131	24.5048	4019.71	3309.71
1132	24.5265	4465.7	3936.92
1133	24.5481	4958.57	4673.65
1134	24.5698	5469.26	6060.65
1135	24.5915	5957.23	8204.88
1136	24.6131	6415.1	10710.7
1137	24.6348	6883.47	12931.9
1138	24.6565	7348.36	14131.9
1139	24.6781	7686.99	13975.6
1140	24.6998	7816.34	13053.3
1141	24.7215	7824.62	12200.4
1142	24.7431	7825.52	11651.7
1143	24.7648	7753.27	11429.2
1144	24.7865	7462.05	11468.7
1145	24.8081	6974.08	11124.8
1146	24.8298	6455.53	9864.41
1147	24.8515	5981.45	8155.09
1148	24.8731	5495.53	6534.73
1149	24.8948	4983.67	4963.75
1150	24.9165	4521.5	3610.08
1151	24.9381	4141.43	2793
1152	24.9598	3793.49	2365.19
1153	24.9815	3463.15	2069.73
1154	25.0031	3214.47	2008.18
1155	25.0248	3082.97	2230.42
1156	25.0465	3018.33	2353.05
1157	25.0681	2976.41	2140.51
1158	25.0898	2995.15	1856.83
1159	25.1115	3125.62	1732.18
1160	25.1331	3344.6	1782.28
1161	25.1548	3603.85	2001.54
1162	25.1765	3928.74	2386.06
1163	25.1981	4381.18	3005.74
1164	25.2198	4929.84	4077.29
1165	25.2415	5445.17	5818.31
1166	25.2631	5845.18	8247.96
1167	25.2848	6168.62	11155.6
1168	25.3065	6468.52	13906.9
1169	25.3281	6696.59	15299
1170	25.3498	6735.43	14594.2
1171	25.3715	6511.67	12368.7
1172	25.3931	6062	9712.87
1173	25.4148	5513.18	7413.3
1174	25.4365	4992.34	5614.76
1175	25.4581	4536.63	3991.91
1176	25.4798	4106.87	2586.26
1177	25.5015	3682.47	1726.3
1178	25.5231	3301.61	1357.44
1179	25.5448	3002.12	1229.3
1180	25.5665	2773.34	1228.94
1181	25.5881	2589.61	1353.71
1182	25.6098	2452.09	1679.98
1183	25.6315	2366.61	2062.18
1184	25.6531	2308.96	2125.4
1185	25.6748	2248.94	1848.45
1186	25.6965	2192.9	1554.05
1187	25.7181	2165.07	1454.68
1188	25.7398	2156.43	1446.19
1189	25.7615	2131.66	1388.35
1190	25.7831	2082.47	1434.1
1191	25.8048	2036.43	1623.92
1192	25.8265	2014	1666.24
1193	25.8481	2009.38	1551.36
1194	25.8698	2011.81	1661.02
1195	25.8915	2018.65	2110.45
1196	25.9131	2028.51	2510.52
1197	25.9348	2039.54	2648.52
1198	25.9565	2048.33	2674.34
1199	25.9781	2041.93	2500.49
1200	25.9998	2010.45	2097.82
1201	26.0215	1979.37	1754.51
1202	26.0431	1997.68	1563.02
1203	26.0648	2066.67	1437.62
1204	26.0865	2111.4	1429.52
1205	26.1081	2069.06	1664.65
1206	26.1298	1988.24	2062.07
1207	26.1515	1980.47	2370.47
1208	26.1731	2068.74	2497.4
1209	26.1948	2148.54	2453.13
1210	26.2165	2126.86	2245.55
1211	26.2381	2041.92	2021.71
1212	26.2598	2000.65	1943
1213	26.2815	2039.76	1943.81
1214	26.3031	2102.41	1852.21
1215	26.3248	2133.04	1686.77
1216	26.3465	2143.49	1606.29
1217	26.3681	2178.9	1629.82
1218	26.3898	2256.15	1633.79
1219	26.4115	2361.04	1700.53
1220	26.4331	2485.66	2074.97
1221	26.4548	2634.92	2575.5
1222	26.4765	2801.06	2710.64
1223	26.4981	2967.48	2641.93
1224	26.5198	3146.27	2914.7
1225	26.5415	3382.94	3405.97
1226	26.5631	3707.71	3791.1
1227	26.5848	4103.43	4168.38
1228	26.6065	4541.2	4816.47
1229	26.6281	5025.74	6049.96
1230	26.6498	5565.71	8035.65
1231	26.6715	6103.5	10408.5
1232	26.6931	6524.06	12414.4
1233	26.7148	6755.81	13707.1
1234	26.7365	6825.09	14270.3
1235	26.7581	6784.55	13534.6
1236	26.7798	6624.61	11201.8
1237	26.8015	6296.59	8290.49
1238	26.8231	5809.31	5856.48
1239	26.8448	5264.35	4056.69
1240	26.8665	4782.07	2858.05
1241	26.8881	4403.45	2263.3
1242	26.9098	4080.97	2049.71
1243	26.9315	3765.81	1989.33
1244	26.9531	3480.53	2030.21
1245	26.9748	3287.86	2144.67
1246	26.9965	3207.06	2285.12
1247	27.0181	3198.59	2376.06
1248	27.0398	3235.26	2319.6
1249	27.0615	3349.41	2212.09
1250	27.0831	3582.22	2266.38
1251	27.1048	3912.67	2496.9
1252	27.1265	4281.81	2890.52
1253	27.1481	4682.04	3668.84
1254	27.1698	5171.81	5013.98
1255	27.1915	5783.82	6835.19
1256	27.2131	6455.66	8980.07
1257	27.2348	7076.69	11143.2
1258	27.2565	7583.39	12671.6
1259	27.2781	7993.44	13277.4
1260	27.2998	8354.46	13512.2
1261	27.3215	8652.03	13890.7
1262	27.3431	8764.37	14211.4
1263	27.3648	8555.9	14134.4
1264	27.3865	8044.25	13729.7
1265	27.4081	7417.1	12992
1266	27.4298	6843.26	11492.1
1267	27.4515	6330.93	9143.59
1268	27.4731	5813.92	6617.32
1269	27.4948	5293.88	4563.19
1270	27.5165	4820.69	3157.07
1271	27.5381	4394.1	2380.8
1272	27.5598	3981.4	2108.05
1273	27.5815	3607.43	2050.27
1274	27.6031	3341.34	1946.2
1275	27.6248	3198.65	1801.62
1276	27.6465	3129.81	1745.41
1277	27.6681	3112.16	1677.46
1278	27.6898	3188.53	1539.54
1279	27.7115	3396.05	1603.98
1280	27.7331	3714.42	1966.64
1281	27.7548	4117.95	2414
1282	27.7765	4621.89	3040.78
1283	27.7981	5221.21	4318.06
1284	27.8198	5835.11	6482.13
1285	27.8415	6387.5	9404.47
1286	27.8631	6881.72	12732.3
1287	27.8848	7299.69	15458.4
1288	27.9065	7511.15	16315.2
1289	27.9281	7418.9	15347.6
1290	27.9498	7114.17	13462.7
1291	27.9715	6746.8	10887.9
1292	27.9931	6326.56	7916.41
1293	28.0148	5794.21	5487.22
1294	28.0365	5202.14	4005.06
1295	28.0581	4673.17	3016.15
1296	28.0798	4231.64	2193.86
1297	28.1015	3808.28	1718.66
1298	28.1231	3387.37	1655.61
1299	28.1448	3033.55	1682.09
1300	28.1665	2775.81	1615.72
1301	28.1881	2566.81	1589.3
1302	28.2098	2375.16	1589.74
1303	28.2314	2233.79	1519.5
1304	28.2531	2165.19	1575.49
1305	28.2748	2126.92	1981.44
1306	28.2964	2075.34	2476.17
1307	28.3181	2031.72	2560.27
1308	28.3398	2031.32	2362.48
1309	28.3614	2046.78	2244.63
1310	28.3831	2026.11	1966.56
1311	28.4048	1982.68	1479.63
1312	28.4264	1976.34	1112.47
1313	28.4481	2013.14	984.154
1314	28.4698	2037	1083.3
1315	28.4914	2027.59	1383.22
1316	28.5131	2031.14	1826
1317	28.5348	2068.37	2332.92
1318	28.5564	2083.7	2706.54
1319	28.5781	2029.13	2795.86
1320	28.5998	1941.73	2673.01
1321	28.6214	1891.31	2445.55
1322	28.6431	1894.67	2194.39
1323	28.6648	1922.82	1949.8
1324	28.6864	1955.98	1721.11
1325	28.7081	1987.92	1554.23
1326	28.7298	2003.23	1455.85
1327	28.7514	1999.08	1423.7
1328	28.7731	2011.17	1578.72
1329	28.7948	2065.03	1863.76
1330	28.8164	2116.1	1881.72
1331	28.8381	2100.97	1598.65
1332	28.8598	2039.76	1427.41
1333	28.8814	2017.14	1494.93
1334	28.9031	2061.82	1641.75
1335	28.9248	2118.34	1754.99
1336	28.9464	2148.4	1766.45
1337	28.9681	2182.52	1611.22
1338	28.9898	2243.79	1347.67
1339	29.0114	2297.29	1159.71
1340	29.0331	2322.86	1125.05
1341	29.0548	2374.32	1205.75
1342	29.0764	2506.65	1320.58
1343	29.0981	2692.89	1399.07
1344	29.1198	2876.51	1497.64
1345	29.1414	3070.23	1633.49
1346	29.1631	3335.66	1761.28
1347	29.1848	3687.28	2056.9
1348	29.2064	4086.44	2735.38
1349	29.2281	4520.27	3804.96
1350	29.2498	5013.04	5380.33
1351	29.2714	5554.62	7657.41
1352	29.2931	6082.06	10283.9
1353	29.3148	6531.34	12533.9
1354	29.3364	6850.24	13979.7
1355	29.3581	6992.89	14327.6
1356	29.3798	6977.94	13580.6
1357	29.4014	6895.38	12477.5
1358	29.4231	6762.79	11380.3
1359	29.4448	6463.35	9668.14
1360	29.4664	5942.14	7495.79
1361	29.4881	5356.29	5927
1362	29.5098	4891.27	4853.43
1363	29.5314	4530.07	3535.14
1364	29.5531	4155.3	2292.26
1365	29.5748	3789.51	1747.32
1366	29.5964	3562.9	1777.86
1367	29.6181	3487.21	1993.54
1368	29.6398	3435.36	2279.6
1369	29.6614	3358.51	2484.34
1370	29.6831	3371.79	2505.75
1371	29.7048	3565.43	2620.03
1372	29.7264	3856.86	2766.54
1373	29.7481	4130.45	2714.74
1374	29.7698	4430.32	2883.41
1375	29.7914	4880.25	3687
1376	29.8131	5470.1	4960.16
1377	29.8348	6076.15	6686.36
1378	29.8564	6662.82	9108.05
1379	29.8781	7285.83	11526.9
1380	29.8998	7895.96	12916.9
1381	29.9214	8332.38	13787.5
1382	29.9431	8534.54	14935
1383	29.9648	8573.28	15699
1384	29.9864	8461.16	15419.3
1385	30.0081	8133.77	14454.2
1386	30.0298	7626.81	12847.5
1387	30.0514	7073.09	10424.1
1388	30.0731	6518.49	7892.17
1389	30.0948	5917.17	6029.38
1390	30.1164	5304.4	4916.71
1391	30.1381	4804.31	4387.59
1392	30.1598	4452.38	4181.18
1393	30.1814	4154.54	3883.76
1394	30.2031	3854.09	3343.53
1395	30.2248	3620.15	2782.65
1396	30.2464	3525.23	2365.44
1397	30.2681	3533.42	2082.48
1398	30.2898	3579.68	1872.38
1399	30.3114	3690.96	1658.78
1400	30.3331	3941.96	1514.58
1401	30.3548	4321.93	1664.98
1402	30.3764	4740.32	2291.63
1403	30.3981	5166.91	3563.88
1404	30.4198	5662.56	5681.37
1405	30.4414	6225.37	8481.41
1406	30.4631	6707.1	11200.1
1407	30.4848	6972.23	13290.1
1408	30.5064	7064.95	14810.9
1409	30.5281	7106.39	15486
1410	30.5498	7076.43	14636.2
1411	30.5714	6827.77	12313.4
1412	30.5931	6310.27	9595.25
1413	30.6148	5666.64	7484.2
1414	30.6364	5077.75	6000.07
1415	30.6581	4591.51	4605.32
1416	30.6798	4143.36	3239.84
1417	30.7014	3689.46	2280.37
1418	30.7231	3263.99	1681.28
1419	30.7448	2922.89	1174.92
1420	30.7664	2681.59	892.831
1421	30.7881	2519.57	1090.58
1422	30.8098	2414.35	1635.91
1423	30.8314	2348.07	2213.39
1424	30.8531	2296.28	2612.65
1425	30.8748	2237.51	2520.35
1426	30.8964	2173.78	2011.33
1427	30.9181	2121.88	1624.27
1428	30.9398	2086.21	1579.94
1429	30.9614	2061.56	1770.94
1430	30.9831	2056.95	2063.71
1431	31.0048	2083.2	2348.7
1432	31.0264	2113.57	2459.6
1433	31.0481	2097	2340.3
1434	31.0698	2028.19	2191.17
1435	31.0914	1966.38	2084.91
1436	31.1131	1955.1	2056.25
1437	31.1348	1956.77	2145.8
1438	31.1564	1908.71	2104.59
1439	31.1781	1820.13	1872
1440	31.1998	1761.36	1664.72
1441	31.2214	1762.65	1482.64
1442	31.2431	1778.08	1264.72
1443	31.2648	1767.46	1151.81
1444	31.2864	1765.57	1262.29
1445	31.3081	1826.74	1432.3
1446	31.3298	1928.88	1465.23
1447	31.3514	1993.49	1538.98
1448	31.3731	1997.65	1769.54
1449	31.3948	1998.21	1899.08
1450	31.4164	2027.18	1944.66
1451	31.4381	2035.44	1924.51
1452	31.4598	1982.84	1710.39
1453	31.4814	1922	1525.58
1454	31.5031	1931.8	1600.16
1455	31.5248	2007.34	1824.79
1456	31.5464	2079.64	1991.49
1457	31.5681	2123.47	2071.79
1458	31.5898	2180.02	2004.87
1459	31.6114	2274.28	1734.15
1460	31.6331	2375.94	1464.49
1461	31.6548	2465.06	1343.96
1462	31.6764	2581.26	1391.28
1463	31.6981	2766.55	1710.24
1464	31.7198	2995.26	2271.6
1465	31.7414	3206.56	2736.48
1466	31.7631	3389.74	2817.62
1467	31.7848	3599.76	2511.37
1468	31.8064	3897.24	2230.2
1469	31.8281	4302.51	2478.15
1470	31.8498	4799.85	3409.89
1471	31.8714	5351.58	5009.77
1472	31.8931	5900.77	7433.77
1473	31.9148	6387.1	10824.1
1474	31.9364	6775.13	14366.4
1475	31.9581	7050.48	16453.7
1476	31.9798	7180	16493.9
1477	32.0014	7107.74	15070.3
1478	32.0231	6820.08	12745
1479	32.0448	6393.14	9990.94
1480	32.0664	5935.53	7390.61
1481	32.0881	5488.82	5390.03
1482	32.1098	5023.41	4171.12
1483	32.1314	4535.34	3603.26
1484	32.1531	4099.47	3305.41
1485	32.1748	3795.83	3048.63
1486	32.1964	3616.31	2794.51
1487	32.2181	3492.52	2390.38
1488	32.2398	3401.66	1943.44
1489	32.2614	3389.16	1888.81
1490	32.2831	3480.96	2267.78
1491	32.3048	3637.25	2659.68
1492	32.3264	3829.57	2924.61
1493	32.3481	4105.99	3190.17
1494	32.3698	4516.62	3327.22
1495	32.3914	5019.07	3467.83
1496	32.4131	5545.24	4132.31
1497	32.4348	6131.03	5500.94
1498	32.4564	6855.52	7525.11
1499	32.4781	7648.34	10345.6
1500	32.4998	8306.84	13419.8
1501	32.5214	8740.67	15263.6
1502	32.5431	9023.89	15632.4
1503	32.5647	9148.56	15525.6
1504	32.5864	8948.35	14751
1505	32.6081	8371.31	12775.8
1506	32.6297	7620.05	10455.9
1507	32.6514	6911.7	8752.64
1508	32.6731	6276.1	7564.73
1509	32.6947	5672.69	6553.63
1510	32.7164	5136.29	5756.21
1511	32.7381	4709.55	5147.15
1512	32.7597	4353.65	4528.48
1513	32.7814	4021.41	3853.71
1514	32.8031	3746.1	3170.64
1515	32.8247	3586.26	2549.51
1516	32.8464	3539.39	1993.32
1517	32.8681	3576.8	1441.94
1518	32.8897	3718.09	1055.46
1519	32.9114	3996.04	1036.01
1520	32.9331	4376.53	1305.41
1521	32.9547	4796.61	1725.32
1522	32.9764	5263.5	2490.27
1523	32.9981	5811.94	4001.4
1524	33.0197	6371.39	6324.82
1525	33.0414	6811.78	9222.81
1526	33.0631	7122.5	12422.7
1527	33.0847	7369.43	15150.2
1528	33.1064	7469.82	16283.1
1529	33.1281	7245.06	15396.8
1530	33.1497	6738.73	13194.2
1531	33.1714	6226.93	10829
1532	33.1931	5840.24	8790.99
1533	33.2147	5416.49	6833.81
1534	33.2364	4816.23	4949.84
1535	33.2581	4164.74	3593.34
1536	33.2797	3665.04	2836.37
1537	33.3014	3334.99	2283.07
1538	33.3231	3057.66	1905.93
1539	33.3447	2788.65	1870.33
1540	33.3664	2582.28	1771.19
1541	33.3881	2455.3	1397.15
1542	33.4097	2346.2	1222.64
1543	33.4314	2216.76	1334.59
1544	33.4531	2101.31	1387.84
1545	33.4747	2031.25	1413.14
1546	33.4964	1986.16	1627.85
1547	33.5181	1949.56	1887.82
1548	33.5397	1945.2	1983.61
1549	33.5614	1976.77	1992.04
1550	33.5831	1988.29	1898.13
1551	33.6047	1940.15	1620.7
1552	33.6264	1884.03	1362.01
1553	33.6481	1893.27	1253.62
1554	33.6697	1943.92	1179.93
1555	33.6914	1941.54	1136.98
1556	33.7131	1854.16	1158.04
1557	33.7347	1745.97	1169.96
1558	33.7564	1682.87	1326.63
1559	33.7781	1668.5	1854.55
1560	33.7997	1677.27	2305.19
1561	33.8214	1696.25	2120.26
1562	33.8431	1717.73	1560.28
1563	33.8647	1731.64	1081.52
1564	33.8864	1748.09	786.383
1565	33.9081	1790.73	629.175
1566	33.9297	1844.12	665.928
1567	33.9514	1851.34	946.276
1568	33.9731	1797.88	1324.21
1569	33.9947	1754.05	1538.89
1570	34.0164	1792.26	1479.03
1571	34.0381	1895.14	1367.19
1572	34.0597	1986.37	1359.84
1573	34.0814	2025.14	1339.59
1574	34.1031	2028.11	1296.85
1575	34.1247	2020.77	1299.07
1576	34.1464	2018.55	1323.05
1577	34.1681	2048.73	1434.54
1578	34.1897	2139.51	1768.75
1579	34.2114	2276.96	2137.3
1580	34.2331	2409.48	2254.26
1581	34.2547	2509	2328.17
1582	34.2764	2601.85	2550.36
1583	34.2981	2730.24	2488.56
1584	34.3197	2907.61	2050.26
1585	34.3414	3119.66	1761.64
1586	34.3631	3347.82	1674.22
1587	34.3847	3587.34	1565.36
1588	34.4064	3860.59	1695.12
1589	34.4281	4209.8	2333.95
1590	34.4497	4655.61	3230.71
1591	34.4714	5167.93	4140.89
1592	34.4931	5696.05	5206.42
1593	34.5147	6210.35	6641.97
1594	34.5364	6686.04	8607.48
1595	34.5581	7072.23	11072.1
1596	34.5797	7324.16	13529.9
1597	34.6014	7438.12	15443.3
1598	34.6231	7403.63	16740.8
1599	34.6447	7170.02	17020.6
1600	34.6664	6733.35	15354.9
1601	34.6881	6201.26	11989.8
1602	34.7097	5688.72	8443.4
1603	34.7314	5206.31	5681.69
1604	34.7531	4730.49	3737.44
1605	34.7747	4318.36	2461.71
1606	34.7964	4050.38	1849.68
1607	34.8181	3898.74	1893.91
1608	34.8397	3757.87	2348.47
1609	34.8614	3599.66	2784.75
1610	34.8831	3508.89	2960.63
1611	34.9047	3554.65	2961.71
1612	34.9264	3713.74	2877.5
1613	34.9481	3951.97	2614.07
1614	34.9697	4295.87	2214.18
1615	34.9914	4765.16	1943.02
1616	35.0131	5309.39	2053.29
1617	35.0347	5895.27	2678.66
1618	35.0564	6582.28	3828.14
1619	35.0781	7384.89	5636.95
1620	35.0997	8125.4	8550.32
1621	35.1214	8604.57	12431.5
1622	35.1431	8866.71	15898.2
1623	35.1647	9074.5	17983.9
1624	35.1864	9165.8	18824.2
1625	35.2081	8910.02	18028.8
1626	35.2297	8302.75	15519.5
1627	35.2514	7620.97	12732.2
1628	35.2731	7047.67	10647.8
1629	35.2947	6490	8848.07
1630	35.3164	5831.49	7097.4
1631	35.3381	5158.63	5870.25
1632	35.3597	4644.82	5142.75
1633	35.3814	4341.08	4321.36
1634	35.4031	4170.75	3341.6
1635	35.4247	4061.7	2463.55
1636	35.4464	4011.29	1768.33
1637	35.4681	4053.22	1387.07
1638	35.4897	4220.45	1358.49
1639	35.5114	4540.24	1518.53
1640	35.5331	5024.58	1854.32
1641	35.5547	5645.57	2532.2
1642	35.5764	6330.69	3569.89
1643	35.5981	6991.65	5010.67
1644	35.6197	7561.6	7284.01
1645	35.6414	8016.74	10497
1646	35.6631	8364.01	13615.3
1647	35.6847	8580.36	15536.2
1648	35.7064	8567.32	16101.6
1649	35.7281	8228.17	15393.3
1650	35.7497	7607.99	13656.8
1651	35.7714	6887.18	11628.3
1652	35.7931	6210.63	9897.27
1653	35.8147	5591.34	8534.15
1654	35.8364	4998.05	7313.62
1655	35.8581	4455.73	6024.91
1656	35.8797	4013.29	4691.9
1657	35.9014	3665.21	3381.87
1658	35.9231	3360.12	2368.68
1659	35.9447	3069.83	1853.09
1660	35.9664	2814.97	1528.07
1661	35.9881	2632.4	1270.6
1662	36.0097	2540.06	1235.21
1663	36.0314	2516.44	1488.09
1664	36.0531	2492.46	1935.38
1665	36.0747	2393.63	2327.08
1666	36.0964	2229.04	2604.11
1667	36.1181	2108.04	2648.27
1668	36.1397	2112.47	2243.53
1669	36.1614	2175.97	1700.51
1670	36.1831	2164.95	1158.67
1671	36.2047	2068.33	677.765
1672	36.2264	2005.51	471.594
1673	36.2481	2027.39	632.743
1674	36.2697	2031.12	1122.67

[truncated: 5 more sheets: Suppl_FigS4d, Suppl_FigS4e, Suppl_FigS5e, Suppl_FigS7b, Suppl_FigS12b]
